# Supplementary material for: Tris(3-amino-5,6-dimethyl-1,2,4-triazine-κN 2)silver(I) trifluromethane­sulfonate–3-amino-5,6-dimethyl-1,2,4-triazine (1/1)
Source: Acta Crystallogr Sect E Struct Rep Online. 2011 Oct 12;67(Pt 11):m1526–7. doi: 10.1107/S1600536811040748 (PMC3246953; doi:10.1107/S1600536811040748)
Supplement: Supplementary file 1 [file e-67-m1526-sup1.cif]

##############################################################################
#                                                                            #
# This CIF contains the data in a paper accepted for publication in          #
# Acta Crystallographica Section E. It conforms to the requirements of       #
# Notes for Authors for Acta Crystallographica Section E, and has been       #
# peer reviewed under the auspices of the IUCr Commission on Journals.       #
#                                                                            #
# Full details of the Crystallographic Information File format               #
# are given in the paper "The Crystallographic Information File (CIF):       #
# a New Standard Archive File for Crystallography" by S. R. Hall, F. H.      #
# Allen and I. D. Brown [Acta Cryst. (1991), A47, 655-685].                  #
#                                                                            #
# The current version of the core CIF dictionary is obtainable from          #
# ftp://ftp.iucr.org/pub/cif_core.dic.                                       #
#                                                                            #
# Software is freely available for graphical display of the structure(s)     #
# in this CIF. For information consult the CIF software page                 #
# http://www.iucr.org/resources/cif/software.                                #
#                                                                            #
# This file may be used for bona fide research purposes within the           #
# scientific community so long as proper attribution is given to the journal # 
# article from which it was obtained.                                        #
#                                                                            #
##############################################################################
data_global
_audit_creation_method     SHELXL-97
_journal_date_recd_electronic     2011-10-02
_journal_date_accepted     2011-10-03
_journal_name_full     'Acta Crystallographica, Section E'
_journal_year     2011
_journal_volume     67
_journal_issue     11
_journal_page_first     m1526
_journal_page_last     m1527
_journal_paper_category     QM
_journal_coeditor_code     HB6434
_publ_contact_author_name     'Dr. Jin Qiong-Hua'
_publ_contact_author_address
;
    Department of Chemistry
    Capital Normal  University
    Beijing 100037
    People's Republic of China
;
_publ_contact_author_email     'jinqh204@163.com'
_publ_contact_author_fax     '861068902320'
_publ_contact_author_phone     '861068903033'
_publ_section_title
;
Tris(3-amino-5,6-dimethyl-1,2,4-triazine-\k<i>N</i>^2^)silver(I)
trifluromethanesulfonate--3-amino-5,6-dimethyl-1,2,4-triazine (1/1)
;
loop_
    _publ_author_name
    _publ_author_address
    'Yu-Hang Jiang'
;
     Department of Chemistry
     Capital Normal University
     Beijing 100048
     People's Republic of China
;
    'Li-Na Cui'
;   Department of Chemistry
    Capital Normal University
    Beijing 100048
    People's Republic of China
;
    'Xu Huang'
;   Department of Chemistry
    Capital Normal University
    Beijing 100048
    People's Republic of China
;
    'Qiong-Hua Jin'
;   Department of Chemistry
    Capital Normal University
    Beijing 100048
    People's Republic of China
;
    'Cun-Lin Zhang'
;   Key Laboratory of Terahertz Optoelectronics
    Ministry of Education
    Department of Physics
    Capital Normal University
    Beijing 100048
    People's Republic of China
;
data_I
_audit_creation_method     SHELXL-97
_chemical_name_systematic
;
Tris(3-amino-5,6-dimethyl-1,2,4-triazine-\k<i>N</i>^2^)silver(I)
trifluromethanesulfonate--3-amino-5,6-dimethyl-1,2,4-triazine (1/1)
;
_chemical_name_common     ?
_chemical_formula_moiety     'C15 H24 Ag N12 +, C F3 O3 S -, C5 H8 N4'
_chemical_formula_sum     'C21 H32 Ag F3 N16 O3 S'
_chemical_formula_iupac     '[Ag (C5 H8 N4)3] (C F3 O3 S), C5 H8 N4'
_chemical_formula_weight     753.56
_chemical_melting_point     ?
_symmetry_cell_setting     triclinic
_symmetry_space_group_name_H-M     'P -1'
_symmetry_space_group_name_Hall     '-P 1'
loop_
    _symmetry_equiv_pos_as_xyz
    'x, y, z'
    '-x, -y, -z'
_cell_length_a     13.9357(14)
_cell_length_b     15.1693(15)
_cell_length_c     16.2257(17)
_cell_angle_alpha     76.7350(10)
_cell_angle_beta     72.5650(10)
_cell_angle_gamma     81.201(2)
_cell_volume     3172.0(6)
_cell_formula_units_Z     4
_cell_measurement_reflns_used     2772
_cell_measurement_theta_min     2.68
_cell_measurement_theta_max     20.88
_cell_measurement_temperature     298(2)
_exptl_crystal_description     prism
_exptl_crystal_colour     yellow
_exptl_crystal_size_max     0.45
_exptl_crystal_size_mid     0.27
_exptl_crystal_size_min     0.23
_exptl_crystal_density_diffrn     1.578
_exptl_crystal_density_meas     ?
_exptl_crystal_density_method     'not measured'
_exptl_crystal_F_000     1536
_exptl_absorpt_coefficient_mu     0.772
_exptl_absorpt_correction_type     multi-scan
_exptl_absorpt_process_details     '(SADABS; Bruker, 2007)'
_exptl_absorpt_correction_T_min     0.7228
_exptl_absorpt_correction_T_max     0.8425
_exptl_special_details
;
;
_diffrn_ambient_temperature     298(2)
_diffrn_radiation_type     MoK\a
_diffrn_radiation_wavelength     0.71073
_diffrn_radiation_source     'fine-focus sealed tube'
_diffrn_radiation_monochromator     graphite
_diffrn_measurement_device_type     'Bruker SMART CCD'
_diffrn_measurement_method     '\f and \w'
_diffrn_detector_area_resol_mean     ?
_diffrn_reflns_number     16692
_diffrn_reflns_av_R_equivalents     0.0512
_diffrn_reflns_av_sigmaI/netI     0.1303
_diffrn_reflns_theta_min     2.62
_diffrn_reflns_theta_max     25.02
_diffrn_reflns_theta_full     25.02
_diffrn_measured_fraction_theta_max     0.986
_diffrn_measured_fraction_theta_full     0.986
_diffrn_reflns_limit_h_min     -16
_diffrn_reflns_limit_h_max     16
_diffrn_reflns_limit_k_min     -18
_diffrn_reflns_limit_k_max     17
_diffrn_reflns_limit_l_min     -19
_diffrn_reflns_limit_l_max     19
_diffrn_standards_number     ?
_diffrn_standards_interval_count     ?
_diffrn_standards_interval_time     ?
_diffrn_standards_decay_%     ?
_refine_special_details
;
Refinement of <i>F</i>^2^ against ALL reflections. The weighted <i>R</i>-factor
<i>wR</i> and goodness of fit <i>S</i> are based on <i>F</i>^2^, conventional
<i>R</i>-factors <i>R</i> are based on <i>F</i>, with <i>F</i> set to zero for
negative <i>F</i>^2^. The threshold expression of <i>F</i>^2^ >
\s(<i>F</i>^2^) is used only for calculating <i>R</i>-factors(gt) <i>etc</i>.
and is not relevant to the choice of reflections for refinement.
<i>R</i>-factors based on <i>F</i>^2^ are statistically about twice as large
as those based on <i>F</i>, and <i>R</i>- factors based on ALL data will be
even larger.
;
_reflns_number_total     11051
_reflns_number_gt     4939
_reflns_threshold_expression     I>2\s(I)
_refine_ls_structure_factor_coef     Fsqd
_refine_ls_matrix_type     full
_refine_ls_R_factor_all     0.1562
_refine_ls_R_factor_gt     0.0687
_refine_ls_wR_factor_gt     0.1493
_refine_ls_wR_factor_ref     0.1917
_refine_ls_goodness_of_fit_ref     1.050
_refine_ls_restrained_S_all     1.050
_refine_ls_number_reflns     11051
_refine_ls_number_parameters     827
_refine_ls_number_restraints     0
_refine_ls_hydrogen_treatment     constr
_refine_ls_weighting_scheme     calc
_refine_ls_weighting_details
                 'calc w=1/[\s^2^(Fo^2^)+(0.0693P)^2^] where P=(Fo^2^+2Fc^2^)/3'
_atom_sites_solution_hydrogens     geom
_atom_sites_solution_primary     direct
_atom_sites_solution_secondary     difmap
_refine_ls_shift/su_max     0.001
_refine_ls_shift/su_mean     0.000
_refine_diff_density_max     0.911
_refine_diff_density_min     -0.617
_refine_ls_extinction_method     none
_refine_ls_extinction_coef     ?
loop_
    _atom_type_symbol
    _atom_type_description
    _atom_type_scat_dispersion_real
    _atom_type_scat_dispersion_imag
    _atom_type_scat_source
    'C' 'C' 0.0033 0.0016
                         'International Tables Vol C Tables 4.2.6.8 and 6.1.1.4'
    'H' 'H' 0.0000 0.0000
                         'International Tables Vol C Tables 4.2.6.8 and 6.1.1.4'
    'N' 'N' 0.0061 0.0033
                         'International Tables Vol C Tables 4.2.6.8 and 6.1.1.4'
    'O' 'O' 0.0106 0.0060
                         'International Tables Vol C Tables 4.2.6.8 and 6.1.1.4'
    'F' 'F' 0.0171 0.0103
                         'International Tables Vol C Tables 4.2.6.8 and 6.1.1.4'
    'S' 'S' 0.1246 0.1234
                         'International Tables Vol C Tables 4.2.6.8 and 6.1.1.4'
    'Ag' 'Ag' -0.8971 1.1015
                         'International Tables Vol C Tables 4.2.6.8 and 6.1.1.4'
_computing_data_collection     'SMART (Bruker, 2007)'
_computing_cell_refinement     'SAINT-Plus (Bruker, 2007)'
_computing_data_reduction     'SAINT-Plus (Bruker, 2007)'
_computing_structure_solution     'SHELXS97 (Sheldrick, 2008)'
_computing_structure_refinement     'SHELXL97 (Sheldrick, 2008)'
_computing_molecular_graphics     'SHELXTL (Sheldrick, 2008)'
_computing_publication_material     'SHELXTL (Sheldrick, 2008)'
loop_
    _atom_site_type_symbol
    _atom_site_label
    _atom_site_fract_x
    _atom_site_fract_y
    _atom_site_fract_z
    _atom_site_U_iso_or_equiv
    _atom_site_adp_type
    _atom_site_calc_flag
    _atom_site_refinement_flags
    _atom_site_occupancy
    _atom_site_symmetry_multiplicity
    _atom_site_disorder_assembly
    _atom_site_disorder_group
    Ag Ag1 0.85834(6) 0.57530(4) 0.44760(4) 0.0605(3) Uani d . 1 1 . .
    Ag Ag2 0.62635(6) 0.57511(4) 0.39966(4) 0.0590(3) Uani d . 1 1 . .
    F F1 0.3350(8) -0.0570(6) 0.2406(5) 0.163(4) Uani d . 1 1 . .
    F F2 0.2818(8) 0.0807(7) 0.2091(6) 0.190(5) Uani d . 1 1 . .
    F F3 0.4294(9) 0.0428(6) 0.1604(6) 0.195(5) Uani d . 1 1 . .
    F F4 0.7901(9) 0.1723(6) 0.0993(7) 0.198(5) Uani d . 1 1 . .
    F F5 0.8296(10) 0.2132(7) -0.0413(7) 0.211(5) Uani d . 1 1 . .
    F F6 0.9350(11) 0.1606(7) 0.0250(7) 0.236(7) Uani d . 1 1 . .
    N N1 0.9816(5) 0.4714(5) 0.3048(5) 0.0559(19) Uani d . 1 1 . .
    N N2 0.9583(5) 0.4562(5) 0.3925(4) 0.0520(19) Uani d . 1 1 . .
    N N3 1.0454(5) 0.3090(5) 0.3950(5) 0.058(2) Uani d . 1 1 . .
    N N4 0.9681(5) 0.3603(4) 0.5234(4) 0.059(2) Uani d . 1 1 . .
    H H4A 0.9343 0.4018 0.5516 0.071 Uiso calc R 1 1 . .
    H H4B 0.9878 0.3089 0.5517 0.071 Uiso calc R 1 1 . .
    N N5 0.8133(5) 0.4731(4) 0.6360(4) 0.0486(18) Uani d . 1 1 . .
    N N6 0.7866(5) 0.5570(4) 0.5936(4) 0.0492(18) Uani d . 1 1 . .
    N N7 0.7011(5) 0.5999(5) 0.7311(4) 0.0513(19) Uani d . 1 1 . .
    N N8 0.7078(5) 0.7007(5) 0.6006(4) 0.0558(19) Uani d . 1 1 . .
    H H8A 0.7279 0.7150 0.5441 0.067 Uiso calc R 1 1 . .
    H H8B 0.6725 0.7403 0.6306 0.067 Uiso calc R 1 1 . .
    N N9 0.7701(6) 0.7679(5) 0.3997(5) 0.063(2) Uani d . 1 1 . .
    N N10 0.8303(5) 0.7047(5) 0.3552(4) 0.0539(19) Uani d . 1 1 . .
    N N11 0.8486(6) 0.8106(6) 0.2206(5) 0.066(2) Uani d . 1 1 . .
    N N12 0.9279(6) 0.6665(5) 0.2261(5) 0.070(2) Uani d . 1 1 . .
    H H12A 0.9532 0.6794 0.1699 0.084 Uiso calc R 1 1 . .
    H H12B 0.9414 0.6134 0.2551 0.084 Uiso calc R 1 1 . .
    N N13 0.7109(6) 0.6255(5) 0.2021(4) 0.061(2) Uani d . 1 1 . .
    N N14 0.6504(6) 0.6667(5) 0.2660(4) 0.0538(19) Uani d . 1 1 . .
    N N15 0.6378(6) 0.8034(5) 0.1625(5) 0.068(2) Uani d . 1 1 . .
    N N16 0.5526(6) 0.7949(5) 0.3078(5) 0.067(2) Uani d . 1 1 . .
    H H16A 0.5299 0.8508 0.2950 0.081 Uiso calc R 1 1 . .
    H H16B 0.5357 0.7654 0.3612 0.081 Uiso calc R 1 1 . .
    N N17 0.5076(5) 0.7193(5) 0.5054(4) 0.0526(19) Uani d . 1 1 . .
    N N18 0.5390(5) 0.6308(4) 0.5218(4) 0.0443(17) Uani d . 1 1 . .
    N N19 0.4663(5) 0.6253(5) 0.6749(4) 0.0463(17) Uani d . 1 1 . .
    N N20 0.5450(5) 0.4976(4) 0.6228(4) 0.0516(19) Uani d . 1 1 . .
    H H20A 0.5766 0.4694 0.5807 0.062 Uiso calc R 1 1 . .
    H H20B 0.5312 0.4684 0.6765 0.062 Uiso calc R 1 1 . .
    N N21 0.6949(5) 0.3913(5) 0.4975(4) 0.0482(18) Uani d . 1 1 . .
    N N22 0.7082(5) 0.4332(4) 0.4127(4) 0.0491(18) Uani d . 1 1 . .
    N N23 0.8044(5) 0.2997(5) 0.3675(5) 0.0542(19) Uani d . 1 1 . .
    N N24 0.7741(5) 0.4263(5) 0.2654(4) 0.061(2) Uani d . 1 1 . .
    H H24A 0.8071 0.3974 0.2242 0.074 Uiso calc R 1 1 . .
    H H24B 0.7483 0.4812 0.2523 0.074 Uiso calc R 1 1 . .
    N N25 0.4412(6) 0.6771(6) 0.1733(5) 0.070(2) Uani d . 1 1 . .
    N N26 0.4880(6) 0.5936(6) 0.1872(4) 0.064(2) Uani d . 1 1 . .
    N N27 0.5599(6) 0.6042(6) 0.0330(5) 0.074(2) Uani d . 1 1 . .
    N N28 0.5937(6) 0.4778(6) 0.1324(5) 0.085(3) Uani d . 1 1 . .
    H H28A 0.5871 0.4474 0.1852 0.102 Uiso calc R 1 1 . .
    H H28B 0.6315 0.4549 0.0884 0.102 Uiso calc R 1 1 . .
    N N29 1.0542(8) 0.8444(7) 0.3046(7) 0.095(3) Uani d . 1 1 . .
    N N30 1.0023(7) 0.8291(6) 0.3872(7) 0.086(3) Uani d . 1 1 . .
    N N31 0.9240(7) 0.9816(6) 0.3714(7) 0.092(3) Uani d . 1 1 . .
    N N32 0.8858(7) 0.8821(6) 0.5052(6) 0.099(3) Uani d . 1 1 . .
    H H32A 0.8434 0.9241 0.5267 0.119 Uiso calc R 1 1 . .
    H H32B 0.8937 0.8298 0.5381 0.119 Uiso calc R 1 1 . .
    O O1 0.3892(7) 0.1421(5) 0.3072(5) 0.115(3) Uani d . 1 1 . .
    O O2 0.2964(7) 0.0192(6) 0.3926(5) 0.139(3) Uani d . 1 1 . .
    O O3 0.4723(7) -0.0104(5) 0.3231(6) 0.129(3) Uani d . 1 1 . .
    O O4 0.8797(9) 0.3176(7) 0.1157(6) 0.169(4) Uani d . 1 1 . .
    O O5 0.7677(10) 0.3640(8) 0.0392(7) 0.214(6) Uani d . 1 1 . .
    O O6 0.9379(8) 0.3509(6) -0.0429(5) 0.149(4) Uani d . 1 1 . .
    S S1 0.3813(2) 0.04741(18) 0.32365(17) 0.0701(8) Uani d . 1 1 . .
    S S2 0.8694(3) 0.3218(2) 0.03687(17) 0.0847(10) Uani d . 1 1 . .
    C C1 0.9898(7) 0.3756(6) 0.4356(6) 0.052(2) Uani d . 1 1 . .
    C C2 1.0662(7) 0.3246(6) 0.3096(7) 0.065(3) Uani d . 1 1 . .
    C C3 1.0311(7) 0.4084(7) 0.2618(6) 0.058(3) Uani d . 1 1 . .
    C C4 1.1296(8) 0.2516(7) 0.2610(7) 0.103(4) Uani d . 1 1 . .
    H H4C 1.1978 0.2677 0.2361 0.154 Uiso calc R 1 1 . .
    H H4D 1.1021 0.2468 0.2147 0.154 Uiso calc R 1 1 . .
    H H4E 1.1289 0.1944 0.3013 0.154 Uiso calc R 1 1 . .
    C C5 1.0511(8) 0.4285(7) 0.1647(6) 0.084(3) Uani d . 1 1 . .
    H H5A 1.0256 0.4900 0.1458 0.127 Uiso calc R 1 1 . .
    H H5B 1.0181 0.3875 0.1474 0.127 Uiso calc R 1 1 . .
    H H5C 1.1226 0.4211 0.1379 0.127 Uiso calc R 1 1 . .
    C C6 0.7315(6) 0.6171(6) 0.6418(5) 0.048(2) Uani d . 1 1 . .
    C C7 0.7255(7) 0.5173(6) 0.7707(5) 0.052(2) Uani d . 1 1 . .
    C C8 0.7839(6) 0.4525(6) 0.7222(5) 0.049(2) Uani d . 1 1 . .
    C C9 0.6924(8) 0.4960(6) 0.8691(5) 0.077(3) Uani d . 1 1 . .
    H H9A 0.6467 0.5452 0.8904 0.115 Uiso calc R 1 1 . .
    H H9B 0.7504 0.4883 0.8913 0.115 Uiso calc R 1 1 . .
    H H9C 0.6591 0.4410 0.8888 0.115 Uiso calc R 1 1 . .
    C C10 0.8154(7) 0.3597(6) 0.7640(5) 0.070(3) Uani d . 1 1 . .
    H H10A 0.8526 0.3260 0.7192 0.105 Uiso calc R 1 1 . .
    H H10B 0.7568 0.3296 0.7997 0.105 Uiso calc R 1 1 . .
    H H10C 0.8575 0.3633 0.8002 0.105 Uiso calc R 1 1 . .
    C C11 0.8691(7) 0.7275(7) 0.2671(6) 0.059(3) Uani d . 1 1 . .
    C C12 0.7896(8) 0.8702(7) 0.2633(7) 0.067(3) Uani d . 1 1 . .
    C C13 0.7515(8) 0.8503(7) 0.3542(7) 0.065(3) Uani d . 1 1 . .
    C C14 0.7622(9) 0.9608(6) 0.2120(7) 0.098(4) Uani d . 1 1 . .
    H H14A 0.8102 0.9711 0.1550 0.147 Uiso calc R 1 1 . .
    H H14B 0.7627 1.0075 0.2428 0.147 Uiso calc R 1 1 . .
    H H14C 0.6959 0.9618 0.2051 0.147 Uiso calc R 1 1 . .
    C C15 0.6843(8) 0.9157(6) 0.4067(7) 0.084(3) Uani d . 1 1 . .
    H H15A 0.6615 0.8858 0.4671 0.126 Uiso calc R 1 1 . .
    H H15B 0.6272 0.9378 0.3839 0.126 Uiso calc R 1 1 . .
    H H15C 0.7210 0.9659 0.4029 0.126 Uiso calc R 1 1 . .
    C C16 0.6146(7) 0.7535(7) 0.2442(6) 0.061(3) Uani d . 1 1 . .
    C C17 0.7000(8) 0.7623(8) 0.1020(6) 0.074(3) Uani d . 1 1 . .
    C C18 0.7366(7) 0.6708(7) 0.1215(6) 0.064(3) Uani d . 1 1 . .
    C C19 0.7335(10) 0.8184(8) 0.0091(6) 0.116(5) Uani d . 1 1 . .
    H H19A 0.7058 0.8804 0.0090 0.175 Uiso calc R 1 1 . .
    H H19B 0.7099 0.7942 -0.0302 0.175 Uiso calc R 1 1 . .
    H H19C 0.8059 0.8160 -0.0099 0.175 Uiso calc R 1 1 . .
    C C20 0.8052(8) 0.6208(7) 0.0535(6) 0.096(4) Uani d . 1 1 . .
    H H20C 0.8217 0.5595 0.0811 0.144 Uiso calc R 1 1 . .
    H H20D 0.8659 0.6508 0.0260 0.144 Uiso calc R 1 1 . .
    H H20E 0.7718 0.6198 0.0098 0.144 Uiso calc R 1 1 . .
    C C21 0.5172(6) 0.5868(6) 0.6048(5) 0.046(2) Uani d . 1 1 . .
    C C22 0.4371(6) 0.7125(6) 0.6571(5) 0.048(2) Uani d . 1 1 . .
    C C23 0.4594(6) 0.7599(6) 0.5694(5) 0.050(2) Uani d . 1 1 . .
    C C24 0.3812(7) 0.7587(6) 0.7333(5) 0.071(3) Uani d . 1 1 . .
    H H24C 0.3665 0.7139 0.7867 0.107 Uiso calc R 1 1 . .
    H H24D 0.3193 0.7901 0.7232 0.107 Uiso calc R 1 1 . .
    H H24E 0.4223 0.8014 0.7383 0.107 Uiso calc R 1 1 . .
    C C25 0.4255(7) 0.8606(5) 0.5461(6) 0.070(3) Uani d . 1 1 . .
    H H25A 0.4486 0.8812 0.4836 0.105 Uiso calc R 1 1 . .
    H H25B 0.4533 0.8945 0.5752 0.105 Uiso calc R 1 1 . .
    H H25C 0.3531 0.8694 0.5649 0.105 Uiso calc R 1 1 . .
    C C26 0.7627(6) 0.3861(6) 0.3496(5) 0.049(2) Uani d . 1 1 . .
    C C27 0.7902(7) 0.2612(6) 0.4510(6) 0.053(2) Uani d . 1 1 . .
    C C28 0.7321(7) 0.3089(6) 0.5175(6) 0.052(2) Uani d . 1 1 . .
    C C29 0.8393(7) 0.1653(6) 0.4724(6) 0.076(3) Uani d . 1 1 . .
    H H29A 0.8638 0.1403 0.4199 0.114 Uiso calc R 1 1 . .
    H H29B 0.7905 0.1280 0.5154 0.114 Uiso calc R 1 1 . .
    H H29C 0.8947 0.1670 0.4956 0.114 Uiso calc R 1 1 . .
    C C30 0.7119(7) 0.2661(6) 0.6133(5) 0.072(3) Uani d . 1 1 . .
    H H30A 0.6754 0.3102 0.6481 0.108 Uiso calc R 1 1 . .
    H H30B 0.7748 0.2453 0.6273 0.108 Uiso calc R 1 1 . .
    H H30C 0.6725 0.2156 0.6259 0.108 Uiso calc R 1 1 . .
    C C31 0.5450(8) 0.5607(7) 0.1187(6) 0.068(3) Uani d . 1 1 . .
    C C32 0.5135(8) 0.6842(7) 0.0203(6) 0.075(3) Uani d . 1 1 . .
    C C33 0.4539(8) 0.7238(7) 0.0937(7) 0.073(3) Uani d . 1 1 . .
    C C34 0.5243(10) 0.7321(8) -0.0731(7) 0.119(5) Uani d . 1 1 . .
    H H34A 0.5519 0.6895 -0.1116 0.179 Uiso calc R 1 1 . .
    H H34B 0.5686 0.7793 -0.0877 0.179 Uiso calc R 1 1 . .
    H H34C 0.4592 0.7583 -0.0799 0.179 Uiso calc R 1 1 . .
    C C35 0.4012(9) 0.8178(8) 0.0817(7) 0.112(4) Uani d . 1 1 . .
    H H35A 0.3554 0.8211 0.0470 0.168 Uiso calc R 1 1 . .
    H H35B 0.4503 0.8610 0.0522 0.168 Uiso calc R 1 1 . .
    H H35C 0.3643 0.8316 0.1382 0.168 Uiso calc R 1 1 . .
    C C36 0.9397(10) 0.8981(8) 0.4200(8) 0.085(3) Uani d . 1 1 . .
    C C37 0.9790(10) 0.9965(8) 0.2892(9) 0.096(4) Uani d . 1 1 . .
    C C38 1.0467(10) 0.9251(10) 0.2541(9) 0.097(4) Uani d . 1 1 . .
    C C39 0.9637(11) 1.0926(8) 0.2341(9) 0.141(6) Uani d . 1 1 . .
    H H39A 0.8928 1.1098 0.2419 0.212 Uiso calc R 1 1 . .
    H H39B 0.9964 1.0923 0.1730 0.212 Uiso calc R 1 1 . .
    H H39C 0.9924 1.1353 0.2531 0.212 Uiso calc R 1 1 . .
    C C40 1.1061(11) 0.9389(9) 0.1612(9) 0.152(6) Uani d . 1 1 . .
    H H40A 1.1435 0.8827 0.1485 0.228 Uiso calc R 1 1 . .
    H H40B 1.1520 0.9841 0.1502 0.228 Uiso calc R 1 1 . .
    H H40C 1.0614 0.9589 0.1242 0.228 Uiso calc R 1 1 . .
    C C41 0.3497(14) 0.0270(10) 0.2315(10) 0.119(5) Uani d . 1 1 . .
    C C42 0.8448(17) 0.2119(12) 0.0317(11) 0.141(6) Uani d . 1 1 . .
loop_
    _atom_site_aniso_label
    _atom_site_aniso_U_11
    _atom_site_aniso_U_22
    _atom_site_aniso_U_33
    _atom_site_aniso_U_12
    _atom_site_aniso_U_13
    _atom_site_aniso_U_23
    Ag1 0.0740(6) 0.0538(5) 0.0445(4) 0.0110(4) -0.0075(4) -0.0140(3)
    Ag2 0.0749(6) 0.0506(4) 0.0435(4) 0.0070(4) -0.0073(4) -0.0135(3)
    F1 0.252(11) 0.104(6) 0.166(8) -0.009(7) -0.089(7) -0.056(5)
    F2 0.249(12) 0.172(9) 0.200(9) 0.077(8) -0.161(10) -0.068(7)
    F3 0.287(14) 0.167(8) 0.085(6) 0.017(9) -0.001(7) -0.027(5)
    F4 0.245(13) 0.124(7) 0.176(9) -0.063(8) 0.002(9) 0.019(6)
    F5 0.319(16) 0.196(10) 0.153(9) -0.064(10) -0.087(10) -0.047(7)
    F6 0.284(15) 0.157(9) 0.183(10) 0.088(10) -0.005(10) -0.017(7)
    N1 0.052(5) 0.061(5) 0.054(5) -0.003(4) -0.008(4) -0.020(4)
    N2 0.048(5) 0.060(5) 0.052(5) 0.002(4) -0.010(4) -0.027(4)
    N3 0.052(5) 0.059(5) 0.068(5) 0.007(4) -0.015(4) -0.033(4)
    N4 0.067(6) 0.047(4) 0.054(5) 0.018(4) -0.014(4) -0.014(3)
    N5 0.045(5) 0.049(4) 0.046(4) -0.001(4) -0.006(3) -0.010(3)
    N6 0.058(5) 0.044(4) 0.040(4) 0.002(4) -0.003(4) -0.017(3)
    N7 0.049(5) 0.060(5) 0.042(4) -0.005(4) -0.003(4) -0.018(4)
    N8 0.057(5) 0.056(5) 0.049(4) 0.010(4) -0.007(4) -0.018(4)
    N9 0.066(6) 0.056(5) 0.066(5) 0.005(4) -0.019(4) -0.019(4)
    N10 0.055(5) 0.051(5) 0.055(5) -0.002(4) -0.019(4) -0.006(4)
    N11 0.063(6) 0.069(6) 0.063(5) -0.008(5) -0.024(4) 0.004(5)
    N12 0.067(6) 0.077(6) 0.050(5) -0.001(5) 0.002(4) -0.010(4)
    N13 0.067(6) 0.074(5) 0.041(4) -0.002(4) -0.012(4) -0.017(4)
    N14 0.060(5) 0.060(5) 0.044(4) -0.006(4) -0.017(4) -0.013(4)
    N15 0.082(7) 0.071(5) 0.048(5) -0.009(5) -0.020(5) 0.002(4)
    N16 0.083(6) 0.057(5) 0.056(5) 0.010(5) -0.021(4) -0.009(4)
    N17 0.056(5) 0.048(5) 0.052(4) 0.006(4) -0.013(4) -0.016(4)
    N18 0.046(5) 0.049(4) 0.036(4) 0.006(4) -0.006(3) -0.018(3)
    N19 0.046(5) 0.051(4) 0.042(4) 0.000(4) -0.009(3) -0.017(3)
    N20 0.056(5) 0.050(5) 0.039(4) 0.003(4) -0.001(3) -0.012(3)
    N21 0.045(5) 0.051(5) 0.048(4) 0.010(4) -0.016(4) -0.016(4)
    N22 0.046(5) 0.048(4) 0.053(4) 0.003(4) -0.010(4) -0.018(4)
    N23 0.050(5) 0.052(5) 0.065(5) 0.006(4) -0.016(4) -0.027(4)
    N24 0.066(6) 0.068(5) 0.046(4) 0.009(4) -0.007(4) -0.023(4)
    N25 0.077(6) 0.077(6) 0.058(5) 0.000(5) -0.012(5) -0.030(5)
    N26 0.068(6) 0.075(6) 0.049(5) 0.004(5) -0.014(4) -0.023(4)
    N27 0.084(7) 0.076(6) 0.048(5) 0.009(5) -0.008(4) -0.011(4)
    N28 0.113(8) 0.075(6) 0.053(5) 0.023(6) -0.011(5) -0.019(4)
    N29 0.089(8) 0.090(8) 0.101(8) 0.015(6) -0.028(7) -0.025(6)
    N30 0.083(7) 0.071(6) 0.098(7) 0.014(6) -0.027(6) -0.015(6)
    N31 0.102(8) 0.071(6) 0.098(7) 0.007(6) -0.033(7) -0.010(6)
    N32 0.098(8) 0.084(7) 0.099(7) 0.028(6) -0.021(6) -0.017(6)
    O1 0.150(8) 0.069(5) 0.138(7) 0.010(5) -0.045(6) -0.048(5)
    O2 0.143(8) 0.122(7) 0.111(7) -0.015(6) 0.033(6) -0.033(5)
    O3 0.135(8) 0.108(6) 0.152(8) 0.066(6) -0.067(6) -0.053(5)
    O4 0.227(12) 0.205(11) 0.095(7) -0.073(9) -0.031(7) -0.049(7)
    O5 0.198(13) 0.191(11) 0.171(10) 0.092(10) -0.010(9) 0.000(8)
    O6 0.182(10) 0.146(8) 0.084(6) -0.048(7) 0.026(6) -0.017(5)
    S1 0.087(2) 0.0575(17) 0.0635(16) 0.0187(16) -0.0222(15) -0.0228(13)
    S2 0.122(3) 0.0719(19) 0.0451(15) -0.0117(19) 0.0017(17) -0.0132(13)
    C1 0.048(6) 0.055(6) 0.058(6) 0.001(5) -0.015(5) -0.021(5)
    C2 0.056(7) 0.061(7) 0.082(7) 0.005(5) -0.010(6) -0.042(6)
    C3 0.053(7) 0.073(7) 0.057(6) -0.006(5) -0.011(5) -0.036(5)
    C4 0.109(10) 0.091(8) 0.107(9) 0.016(7) -0.010(7) -0.062(7)
    C5 0.089(9) 0.103(8) 0.058(6) -0.008(7) 0.000(6) -0.036(6)
    C6 0.044(6) 0.054(6) 0.047(5) 0.000(5) -0.010(4) -0.017(4)
    C7 0.056(6) 0.056(6) 0.043(5) -0.003(5) -0.009(4) -0.013(4)
    C8 0.049(6) 0.055(6) 0.040(5) 0.005(5) -0.011(4) -0.014(4)
    C9 0.090(8) 0.088(7) 0.049(6) -0.009(6) -0.007(5) -0.021(5)
    C10 0.067(7) 0.075(7) 0.054(6) 0.007(6) -0.006(5) -0.004(5)
    C11 0.063(7) 0.063(7) 0.054(6) -0.005(6) -0.024(5) -0.011(5)
    C12 0.070(8) 0.057(7) 0.075(7) -0.013(6) -0.031(6) 0.007(6)
    C13 0.068(8) 0.057(6) 0.075(7) 0.006(6) -0.033(6) -0.011(5)
    C14 0.112(10) 0.067(7) 0.107(9) -0.007(7) -0.043(8) 0.017(6)
    C15 0.085(8) 0.060(7) 0.105(8) 0.030(6) -0.036(7) -0.023(6)
    C16 0.067(7) 0.071(7) 0.047(6) -0.003(6) -0.024(5) -0.004(5)
    C17 0.079(8) 0.091(8) 0.050(6) -0.013(7) -0.020(6) -0.002(6)
    C18 0.065(7) 0.077(7) 0.045(6) -0.002(6) -0.009(5) -0.016(5)
    C19 0.139(12) 0.121(10) 0.070(8) -0.018(9) -0.022(8) 0.016(7)
    C20 0.103(10) 0.117(9) 0.057(6) -0.010(8) -0.002(6) -0.020(6)
    C21 0.045(6) 0.054(6) 0.039(5) -0.005(5) -0.007(4) -0.019(4)
    C22 0.043(6) 0.057(6) 0.049(5) 0.004(5) -0.010(4) -0.028(4)
    C23 0.044(6) 0.054(6) 0.052(5) 0.008(5) -0.013(4) -0.019(5)
    C24 0.077(8) 0.070(6) 0.059(6) 0.011(6) -0.006(5) -0.025(5)
    C25 0.079(8) 0.056(6) 0.064(6) 0.017(6) -0.012(5) -0.016(5)
    C26 0.044(6) 0.052(6) 0.053(6) 0.000(5) -0.009(4) -0.024(5)
    C27 0.056(6) 0.045(5) 0.063(6) 0.001(5) -0.021(5) -0.018(5)
    C28 0.048(6) 0.051(6) 0.060(6) 0.003(5) -0.019(5) -0.019(5)
    C29 0.079(8) 0.059(6) 0.089(7) 0.007(6) -0.019(6) -0.025(5)
    C30 0.074(8) 0.068(6) 0.062(6) 0.015(6) -0.014(5) -0.011(5)
    C31 0.084(8) 0.071(7) 0.044(6) 0.001(6) -0.011(5) -0.019(5)
    C32 0.088(9) 0.074(7) 0.057(6) 0.001(7) -0.015(6) -0.015(6)
    C33 0.080(8) 0.079(8) 0.062(7) 0.002(6) -0.020(6) -0.026(6)
    C34 0.143(12) 0.108(10) 0.078(8) 0.024(9) -0.016(8) -0.005(7)
    C35 0.127(12) 0.095(9) 0.108(9) 0.030(8) -0.026(8) -0.041(7)
    C36 0.090(10) 0.070(8) 0.097(9) 0.003(7) -0.037(8) -0.015(7)
    C37 0.099(10) 0.086(9) 0.095(9) -0.001(8) -0.027(8) -0.004(8)
    C38 0.097(11) 0.089(10) 0.100(10) 0.000(8) -0.022(8) -0.017(8)
    C39 0.163(15) 0.092(10) 0.153(13) -0.020(10) -0.052(11) 0.024(9)
    C40 0.160(15) 0.137(13) 0.125(12) 0.007(11) -0.007(11) -0.013(10)
    C41 0.159(16) 0.081(10) 0.124(12) 0.036(11) -0.060(12) -0.036(9)
    C42 0.20(2) 0.149(16) 0.074(10) -0.023(15) -0.034(12) -0.021(10)
_geom_special_details
;
All e.s.d.'s (except the e.s.d. in the dihedral angle between two l.s. planes)
are estimated using the full covariance matrix. The cell e.s.d.'s are taken
into account individually in the estimation of e.s.d.'s in distances, angles
and torsion angles; correlations between e.s.d.'s in cell parameters are only
used when they are defined by crystal symmetry. An approximate (isotropic)
treatment of cell e.s.d.'s is used for estimating e.s.d.'s involving l.s.
planes.
;
loop_
    _geom_bond_atom_site_label_1
    _geom_bond_atom_site_label_2
    _geom_bond_site_symmetry_2
    _geom_bond_distance
    _geom_bond_publ_flag
    Ag1 N10 . 2.241(6) y
    Ag1 N6 . 2.248(6) y
    Ag1 N2 . 2.287(7) y
    Ag2 N14 . 2.251(7) y
    Ag2 N18 . 2.264(6) y
    Ag2 N22 . 2.273(6) y
    F1 C41 . 1.290(14) ?
    F2 C41 . 1.234(14) ?
    F3 C41 . 1.345(17) ?
    F4 C42 . 1.217(16) ?
    F5 C42 . 1.260(15) ?
    F6 C42 . 1.36(2) ?
    N1 C3 . 1.301(10) ?
    N1 N2 . 1.334(8) ?
    N2 C1 . 1.342(10) ?
    N3 C2 . 1.300(11) ?
    N3 C1 . 1.348(10) ?
    N4 C1 . 1.336(9) ?
    N4 H4A . 0.8600 ?
    N4 H4B . 0.8600 ?
    N5 C8 . 1.311(9) ?
    N5 N6 . 1.355(8) ?
    N6 C6 . 1.336(9) ?
    N7 C7 . 1.315(10) ?
    N7 C6 . 1.357(9) ?
    N8 C6 . 1.333(9) ?
    N8 H8A . 0.8600 ?
    N8 H8B . 0.8600 ?
    N9 C13 . 1.329(10) ?
    N9 N10 . 1.362(9) ?
    N10 C11 . 1.350(10) ?
    N11 C12 . 1.302(12) ?
    N11 C11 . 1.349(11) ?
    N12 C11 . 1.301(10) ?
    N12 H12A . 0.8600 ?
    N12 H12B . 0.8600 ?
    N13 C18 . 1.301(10) ?
    N13 N14 . 1.338(9) ?
    N14 C16 . 1.341(10) ?
    N15 C17 . 1.309(12) ?
    N15 C16 . 1.338(10) ?
    N16 C16 . 1.342(11) ?
    N16 H16A . 0.8600 ?
    N16 H16B . 0.8600 ?
    N17 C23 . 1.288(9) ?
    N17 N18 . 1.339(8) ?
    N18 C21 . 1.325(9) ?
    N19 C22 . 1.315(9) ?
    N19 C21 . 1.354(9) ?
    N20 C21 . 1.340(9) ?
    N20 H20A . 0.8600 ?
    N20 H20B . 0.8600 ?
    N21 C28 . 1.287(9) ?
    N21 N22 . 1.346(8) ?
    N22 C26 . 1.356(9) ?
    N23 C27 . 1.314(10) ?
    N23 C26 . 1.354(10) ?
    N24 C26 . 1.335(9) ?
    N24 H24A . 0.8600 ?
    N24 H24B . 0.8600 ?
    N25 C33 . 1.298(11) ?
    N25 N26 . 1.335(9) ?
    N26 C31 . 1.311(10) ?
    N27 C32 . 1.287(11) ?
    N27 C31 . 1.364(10) ?
    N28 C31 . 1.338(11) ?
    N28 H28A . 0.8600 ?
    N28 H28B . 0.8600 ?
    N29 N30 . 1.304(11) ?
    N29 C38 . 1.316(13) ?
    N30 C36 . 1.355(13) ?
    N31 C37 . 1.311(13) ?
    N31 C36 . 1.354(12) ?
    N32 C36 . 1.347(12) ?
    N32 H32A . 0.8600 ?
    N32 H32B . 0.8600 ?
    O1 S1 . 1.415(7) ?
    O2 S1 . 1.405(8) ?
    O3 S1 . 1.427(8) ?
    O4 S2 . 1.316(9) ?
    O5 S2 . 1.457(12) ?
    O6 S2 . 1.380(8) ?
    S1 C41 . 1.781(14) ?
    S2 C42 . 1.777(18) ?
    C2 C3 . 1.430(12) ?
    C2 C4 . 1.520(12) ?
    C3 C5 . 1.482(11) ?
    C4 H4C . 0.9600 ?
    C4 H4D . 0.9600 ?
    C4 H4E . 0.9600 ?
    C5 H5A . 0.9600 ?
    C5 H5B . 0.9600 ?
    C5 H5C . 0.9600 ?
    C7 C8 . 1.405(11) ?
    C7 C9 . 1.494(11) ?
    C8 C10 . 1.479(11) ?
    C9 H9A . 0.9600 ?
    C9 H9B . 0.9600 ?
    C9 H9C . 0.9600 ?
    C10 H10A . 0.9600 ?
    C10 H10B . 0.9600 ?
    C10 H10C . 0.9600 ?
    C12 C13 . 1.388(12) ?
    C12 C14 . 1.493(12) ?
    C13 C15 . 1.488(12) ?
    C14 H14A . 0.9600 ?
    C14 H14B . 0.9600 ?
    C14 H14C . 0.9600 ?
    C15 H15A . 0.9600 ?
    C15 H15B . 0.9600 ?
    C15 H15C . 0.9600 ?
    C17 C18 . 1.402(13) ?
    C17 C19 . 1.524(12) ?
    C18 C20 . 1.496(12) ?
    C19 H19A . 0.9600 ?
    C19 H19B . 0.9600 ?
    C19 H19C . 0.9600 ?
    C20 H20C . 0.9600 ?
    C20 H20D . 0.9600 ?
    C20 H20E . 0.9600 ?
    C22 C23 . 1.405(11) ?
    C22 C24 . 1.509(10) ?
    C23 C25 . 1.522(11) ?
    C24 H24C . 0.9600 ?
    C24 H24D . 0.9600 ?
    C24 H24E . 0.9600 ?
    C25 H25A . 0.9600 ?
    C25 H25B . 0.9600 ?
    C25 H25C . 0.9600 ?
    C27 C28 . 1.414(11) ?
    C27 C29 . 1.521(11) ?
    C28 C30 . 1.499(11) ?
    C29 H29A . 0.9600 ?
    C29 H29B . 0.9600 ?
    C29 H29C . 0.9600 ?
    C30 H30A . 0.9600 ?
    C30 H30B . 0.9600 ?
    C30 H30C . 0.9600 ?
    C32 C33 . 1.433(13) ?
    C32 C34 . 1.496(13) ?
    C33 C35 . 1.500(13) ?
    C34 H34A . 0.9600 ?
    C34 H34B . 0.9600 ?
    C34 H34C . 0.9600 ?
    C35 H35A . 0.9600 ?
    C35 H35B . 0.9600 ?
    C35 H35C . 0.9600 ?
    C37 C38 . 1.427(15) ?
    C37 C39 . 1.546(14) ?
    C38 C40 . 1.470(15) ?
    C39 H39A . 0.9600 ?
    C39 H39B . 0.9600 ?
    C39 H39C . 0.9600 ?
    C40 H40A . 0.9600 ?
    C40 H40B . 0.9600 ?
    C40 H40C . 0.9600 ?
loop_
    _geom_angle_atom_site_label_1
    _geom_angle_atom_site_label_2
    _geom_angle_atom_site_label_3
    _geom_angle_site_symmetry_1
    _geom_angle_site_symmetry_3
    _geom_angle
    _geom_angle_publ_flag
    N10 Ag1 N6 . . 121.8(3) y
    N10 Ag1 N2 . . 119.6(3) y
    N6 Ag1 N2 . . 118.6(2) y
    N14 Ag2 N18 . . 119.9(3) y
    N14 Ag2 N22 . . 119.5(3) y
    N18 Ag2 N22 . . 120.0(2) y
    C3 N1 N2 . . 120.7(8) ?
    N1 N2 C1 . . 118.8(7) ?
    N1 N2 Ag1 . . 111.7(5) ?
    C1 N2 Ag1 . . 129.4(6) ?
    C2 N3 C1 . . 116.8(8) ?
    C1 N4 H4A . . 120.0 ?
    C1 N4 H4B . . 120.0 ?
    H4A N4 H4B . . 120.0 ?
    C8 N5 N6 . . 119.7(7) ?
    C6 N6 N5 . . 118.5(7) ?
    C6 N6 Ag1 . . 129.8(6) ?
    N5 N6 Ag1 . . 111.4(5) ?
    C7 N7 C6 . . 116.4(7) ?
    C6 N8 H8A . . 120.0 ?
    C6 N8 H8B . . 120.0 ?
    H8A N8 H8B . . 120.0 ?
    C13 N9 N10 . . 118.3(8) ?
    C11 N10 N9 . . 119.4(7) ?
    C11 N10 Ag1 . . 129.3(6) ?
    N9 N10 Ag1 . . 111.2(5) ?
    C12 N11 C11 . . 118.0(9) ?
    C11 N12 H12A . . 120.0 ?
    C11 N12 H12B . . 120.0 ?
    H12A N12 H12B . . 120.0 ?
    C18 N13 N14 . . 119.8(8) ?
    N13 N14 C16 . . 118.5(7) ?
    N13 N14 Ag2 . . 112.2(5) ?
    C16 N14 Ag2 . . 129.3(6) ?
    C17 N15 C16 . . 115.6(9) ?
    C16 N16 H16A . . 120.0 ?
    C16 N16 H16B . . 120.0 ?
    H16A N16 H16B . . 120.0 ?
    C23 N17 N18 . . 120.2(7) ?
    C21 N18 N17 . . 118.0(6) ?
    C21 N18 Ag2 . . 128.0(5) ?
    N17 N18 Ag2 . . 113.9(5) ?
    C22 N19 C21 . . 116.0(7) ?
    C21 N20 H20A . . 120.0 ?
    C21 N20 H20B . . 120.0 ?
    H20A N20 H20B . . 120.0 ?
    C28 N21 N22 . . 120.7(7) ?
    N21 N22 C26 . . 118.0(7) ?
    N21 N22 Ag2 . . 112.0(5) ?
    C26 N22 Ag2 . . 130.0(6) ?
    C27 N23 C26 . . 116.9(7) ?
    C26 N24 H24A . . 120.0 ?
    C26 N24 H24B . . 120.0 ?
    H24A N24 H24B . . 120.0 ?
    C33 N25 N26 . . 119.9(8) ?
    C31 N26 N25 . . 118.4(8) ?
    C32 N27 C31 . . 115.9(8) ?
    C31 N28 H28A . . 120.0 ?
    C31 N28 H28B . . 120.0 ?
    H28A N28 H28B . . 120.0 ?
    N30 N29 C38 . . 120.9(11) ?
    N29 N30 C36 . . 118.5(9) ?
    C37 N31 C36 . . 116.4(11) ?
    C36 N32 H32A . . 120.0 ?
    C36 N32 H32B . . 120.0 ?
    H32A N32 H32B . . 120.0 ?
    O2 S1 O1 . . 113.3(5) ?
    O2 S1 O3 . . 115.2(5) ?
    O1 S1 O3 . . 116.6(6) ?
    O2 S1 C41 . . 101.2(8) ?
    O1 S1 C41 . . 105.7(6) ?
    O3 S1 C41 . . 102.3(6) ?
    O4 S2 O6 . . 126.8(7) ?
    O4 S2 O5 . . 105.8(7) ?
    O6 S2 O5 . . 111.8(6) ?
    O4 S2 C42 . . 107.6(7) ?
    O6 S2 C42 . . 104.8(7) ?
    O5 S2 C42 . . 95.6(10) ?
    N4 C1 N2 . . 119.2(8) ?
    N4 C1 N3 . . 117.2(8) ?
    N2 C1 N3 . . 123.5(8) ?
    N3 C2 C3 . . 121.1(8) ?
    N3 C2 C4 . . 118.6(9) ?
    C3 C2 C4 . . 120.3(9) ?
    N1 C3 C2 . . 118.9(8) ?
    N1 C3 C5 . . 118.0(9) ?
    C2 C3 C5 . . 123.1(9) ?
    C2 C4 H4C . . 109.5 ?
    C2 C4 H4D . . 109.5 ?
    H4C C4 H4D . . 109.5 ?
    C2 C4 H4E . . 109.5 ?
    H4C C4 H4E . . 109.5 ?
    H4D C4 H4E . . 109.5 ?
    C3 C5 H5A . . 109.5 ?
    C3 C5 H5B . . 109.5 ?
    H5A C5 H5B . . 109.5 ?
    C3 C5 H5C . . 109.5 ?
    H5A C5 H5C . . 109.5 ?
    H5B C5 H5C . . 109.5 ?
    N8 C6 N6 . . 118.8(7) ?
    N8 C6 N7 . . 117.1(8) ?
    N6 C6 N7 . . 124.0(8) ?
    N7 C7 C8 . . 121.0(7) ?
    N7 C7 C9 . . 117.7(8) ?
    C8 C7 C9 . . 121.2(8) ?
    N5 C8 C7 . . 120.2(8) ?
    N5 C8 C10 . . 116.9(7) ?
    C7 C8 C10 . . 122.9(7) ?
    C7 C9 H9A . . 109.5 ?
    C7 C9 H9B . . 109.5 ?
    H9A C9 H9B . . 109.5 ?
    C7 C9 H9C . . 109.5 ?
    H9A C9 H9C . . 109.5 ?
    H9B C9 H9C . . 109.5 ?
    C8 C10 H10A . . 109.5 ?
    C8 C10 H10B . . 109.5 ?
    H10A C10 H10B . . 109.5 ?
    C8 C10 H10C . . 109.5 ?
    H10A C10 H10C . . 109.5 ?
    H10B C10 H10C . . 109.5 ?
    N12 C11 N11 . . 119.3(9) ?
    N12 C11 N10 . . 118.3(9) ?
    N11 C11 N10 . . 122.4(9) ?
    N11 C12 C13 . . 121.1(9) ?
    N11 C12 C14 . . 118.4(10) ?
    C13 C12 C14 . . 120.4(10) ?
    N9 C13 C12 . . 120.8(9) ?
    N9 C13 C15 . . 115.6(9) ?
    C12 C13 C15 . . 123.6(9) ?
    C12 C14 H14A . . 109.5 ?
    C12 C14 H14B . . 109.5 ?
    H14A C14 H14B . . 109.5 ?
    C12 C14 H14C . . 109.5 ?
    H14A C14 H14C . . 109.5 ?
    H14B C14 H14C . . 109.5 ?
    C13 C15 H15A . . 109.5 ?
    C13 C15 H15B . . 109.5 ?
    H15A C15 H15B . . 109.5 ?
    C13 C15 H15C . . 109.5 ?
    H15A C15 H15C . . 109.5 ?
    H15B C15 H15C . . 109.5 ?
    N15 C16 N14 . . 124.5(9) ?
    N15 C16 N16 . . 116.7(9) ?
    N14 C16 N16 . . 118.8(8) ?
    N15 C17 C18 . . 121.7(9) ?
    N15 C17 C19 . . 117.4(10) ?
    C18 C17 C19 . . 120.9(10) ?
    N13 C18 C17 . . 119.8(9) ?
    N13 C18 C20 . . 117.0(9) ?
    C17 C18 C20 . . 123.2(9) ?
    C17 C19 H19A . . 109.5 ?
    C17 C19 H19B . . 109.5 ?
    H19A C19 H19B . . 109.5 ?
    C17 C19 H19C . . 109.5 ?
    H19A C19 H19C . . 109.5 ?
    H19B C19 H19C . . 109.5 ?
    C18 C20 H20C . . 109.5 ?
    C18 C20 H20D . . 109.5 ?
    H20C C20 H20D . . 109.5 ?
    C18 C20 H20E . . 109.5 ?
    H20C C20 H20E . . 109.5 ?
    H20D C20 H20E . . 109.5 ?
    N18 C21 N20 . . 119.3(7) ?
    N18 C21 N19 . . 124.7(8) ?
    N20 C21 N19 . . 116.0(7) ?
    N19 C22 C23 . . 119.9(7) ?
    N19 C22 C24 . . 117.9(7) ?
    C23 C22 C24 . . 122.1(8) ?
    N17 C23 C22 . . 121.1(8) ?
    N17 C23 C25 . . 117.5(7) ?
    C22 C23 C25 . . 121.4(7) ?
    C22 C24 H24C . . 109.5 ?
    C22 C24 H24D . . 109.5 ?
    H24C C24 H24D . . 109.5 ?
    C22 C24 H24E . . 109.5 ?
    H24C C24 H24E . . 109.5 ?
    H24D C24 H24E . . 109.5 ?
    C23 C25 H25A . . 109.5 ?
    C23 C25 H25B . . 109.5 ?
    H25A C25 H25B . . 109.5 ?
    C23 C25 H25C . . 109.5 ?
    H25A C25 H25C . . 109.5 ?
    H25B C25 H25C . . 109.5 ?
    N24 C26 N23 . . 118.2(7) ?
    N24 C26 N22 . . 118.3(8) ?
    N23 C26 N22 . . 123.5(8) ?
    N23 C27 C28 . . 120.3(8) ?
    N23 C27 C29 . . 117.7(8) ?
    C28 C27 C29 . . 122.0(8) ?
    N21 C28 C27 . . 120.7(8) ?
    N21 C28 C30 . . 117.5(8) ?
    C27 C28 C30 . . 121.8(8) ?
    C27 C29 H29A . . 109.5 ?
    C27 C29 H29B . . 109.5 ?
    H29A C29 H29B . . 109.5 ?
    C27 C29 H29C . . 109.5 ?
    H29A C29 H29C . . 109.5 ?
    H29B C29 H29C . . 109.5 ?
    C28 C30 H30A . . 109.5 ?
    C28 C30 H30B . . 109.5 ?
    H30A C30 H30B . . 109.5 ?
    C28 C30 H30C . . 109.5 ?
    H30A C30 H30C . . 109.5 ?
    H30B C30 H30C . . 109.5 ?
    N26 C31 N28 . . 118.5(9) ?
    N26 C31 N27 . . 125.3(10) ?
    N28 C31 N27 . . 116.1(9) ?
    N27 C32 C33 . . 120.3(9) ?
    N27 C32 C34 . . 117.3(9) ?
    C33 C32 C34 . . 122.5(10) ?
    N25 C33 C32 . . 120.1(10) ?
    N25 C33 C35 . . 117.9(9) ?
    C32 C33 C35 . . 121.9(10) ?
    C32 C34 H34A . . 109.5 ?
    C32 C34 H34B . . 109.5 ?
    H34A C34 H34B . . 109.5 ?
    C32 C34 H34C . . 109.5 ?
    H34A C34 H34C . . 109.5 ?
    H34B C34 H34C . . 109.5 ?
    C33 C35 H35A . . 109.5 ?
    C33 C35 H35B . . 109.5 ?
    H35A C35 H35B . . 109.5 ?
    C33 C35 H35C . . 109.5 ?
    H35A C35 H35C . . 109.5 ?
    H35B C35 H35C . . 109.5 ?
    N32 C36 N31 . . 117.3(12) ?
    N32 C36 N30 . . 118.5(11) ?
    N31 C36 N30 . . 124.1(12) ?
    N31 C37 C38 . . 120.1(11) ?
    N31 C37 C39 . . 116.7(12) ?
    C38 C37 C39 . . 123.2(13) ?
    N29 C38 C37 . . 119.8(12) ?
    N29 C38 C40 . . 119.0(13) ?
    C37 C38 C40 . . 121.2(12) ?
    C37 C39 H39A . . 109.5 ?
    C37 C39 H39B . . 109.5 ?
    H39A C39 H39B . . 109.5 ?
    C37 C39 H39C . . 109.5 ?
    H39A C39 H39C . . 109.5 ?
    H39B C39 H39C . . 109.5 ?
    C38 C40 H40A . . 109.5 ?
    C38 C40 H40B . . 109.5 ?
    H40A C40 H40B . . 109.5 ?
    C38 C40 H40C . . 109.5 ?
    H40A C40 H40C . . 109.5 ?
    H40B C40 H40C . . 109.5 ?
    F2 C41 F1 . . 113.1(16) ?
    F2 C41 F3 . . 102.6(13) ?
    F1 C41 F3 . . 105.4(13) ?
    F2 C41 S1 . . 114.6(11) ?
    F1 C41 S1 . . 111.9(10) ?
    F3 C41 S1 . . 108.2(13) ?
    F4 C42 F5 . . 120(2) ?
    F4 C42 F6 . . 103.2(16) ?
    F5 C42 F6 . . 101.8(16) ?
    F4 C42 S2 . . 114.5(12) ?
    F5 C42 S2 . . 110.1(13) ?
    F6 C42 S2 . . 105.1(15) ?
loop_
    _geom_torsion_atom_site_label_1
    _geom_torsion_atom_site_label_2
    _geom_torsion_atom_site_label_3
    _geom_torsion_atom_site_label_4
    _geom_torsion_site_symmetry_1
    _geom_torsion_site_symmetry_2
    _geom_torsion_site_symmetry_3
    _geom_torsion_site_symmetry_4
    _geom_torsion
    _geom_torsion_publ_flag
    C3 N1 N2 C1 . . . . 2.2(12) ?
    C3 N1 N2 Ag1 . . . . -174.4(6) ?
    N10 Ag1 N2 N1 . . . . -8.4(6) ?
    N6 Ag1 N2 N1 . . . . 169.6(5) ?
    N10 Ag1 N2 C1 . . . . 175.5(7) ?
    N6 Ag1 N2 C1 . . . . -6.6(8) ?
    C8 N5 N6 C6 . . . . 0.8(11) ?
    C8 N5 N6 Ag1 . . . . 175.4(6) ?
    N10 Ag1 N6 C6 . . . . -7.1(8) ?
    N2 Ag1 N6 C6 . . . . 175.0(7) ?
    N10 Ag1 N6 N5 . . . . 179.1(5) ?
    N2 Ag1 N6 N5 . . . . 1.2(6) ?
    C13 N9 N10 C11 . . . . 0.2(12) ?
    C13 N9 N10 Ag1 . . . . 176.0(6) ?
    N6 Ag1 N10 C11 . . . . 178.0(7) ?
    N2 Ag1 N10 C11 . . . . -4.2(8) ?
    N6 Ag1 N10 N9 . . . . 2.6(6) ?
    N2 Ag1 N10 N9 . . . . -179.5(5) ?
    C18 N13 N14 C16 . . . . 2.6(12) ?
    C18 N13 N14 Ag2 . . . . -176.4(7) ?
    N18 Ag2 N14 N13 . . . . 174.4(5) ?
    N22 Ag2 N14 N13 . . . . 2.9(6) ?
    N18 Ag2 N14 C16 . . . . -4.5(8) ?
    N22 Ag2 N14 C16 . . . . -176.0(7) ?
    C23 N17 N18 C21 . . . . 1.3(11) ?
    C23 N17 N18 Ag2 . . . . -178.1(6) ?
    N14 Ag2 N18 C21 . . . . 179.4(6) ?
    N22 Ag2 N18 C21 . . . . -9.2(8) ?
    N14 Ag2 N18 N17 . . . . -1.2(6) ?
    N22 Ag2 N18 N17 . . . . 170.2(5) ?
    C28 N21 N22 C26 . . . . -0.5(11) ?
    C28 N21 N22 Ag2 . . . . 177.0(6) ?
    N14 Ag2 N22 N21 . . . . 172.9(5) ?
    N18 Ag2 N22 N21 . . . . 1.4(6) ?
    N14 Ag2 N22 C26 . . . . -9.9(8) ?
    N18 Ag2 N22 C26 . . . . 178.6(7) ?
    C33 N25 N26 C31 . . . . -0.9(13) ?
    C38 N29 N30 C36 . . . . 0.5(17) ?
    N1 N2 C1 N4 . . . . 179.0(7) ?
    Ag1 N2 C1 N4 . . . . -5.1(12) ?
    N1 N2 C1 N3 . . . . 1.1(12) ?
    Ag1 N2 C1 N3 . . . . 177.0(6) ?
    C2 N3 C1 N4 . . . . -179.9(8) ?
    C2 N3 C1 N2 . . . . -1.9(13) ?
    C1 N3 C2 C3 . . . . -0.2(13) ?
    C1 N3 C2 C4 . . . . 179.5(8) ?
    N2 N1 C3 C2 . . . . -4.2(13) ?
    N2 N1 C3 C5 . . . . 177.7(8) ?
    N3 C2 C3 N1 . . . . 3.3(14) ?
    C4 C2 C3 N1 . . . . -176.4(9) ?
    N3 C2 C3 C5 . . . . -178.7(9) ?
    C4 C2 C3 C5 . . . . 1.6(14) ?
    N5 N6 C6 N8 . . . . 177.8(7) ?
    Ag1 N6 C6 N8 . . . . 4.4(12) ?
    N5 N6 C6 N7 . . . . 0.6(12) ?
    Ag1 N6 C6 N7 . . . . -172.8(6) ?
    C7 N7 C6 N8 . . . . -179.7(7) ?
    C7 N7 C6 N6 . . . . -2.4(12) ?
    C6 N7 C7 C8 . . . . 2.8(12) ?
    C6 N7 C7 C9 . . . . -179.7(8) ?
    N6 N5 C8 C7 . . . . -0.4(12) ?
    N6 N5 C8 C10 . . . . 179.8(7) ?
    N7 C7 C8 N5 . . . . -1.5(13) ?
    C9 C7 C8 N5 . . . . -179.0(8) ?
    N7 C7 C8 C10 . . . . 178.3(8) ?
    C9 C7 C8 C10 . . . . 0.8(14) ?
    C12 N11 C11 N12 . . . . -180.0(9) ?
    C12 N11 C11 N10 . . . . 0.5(14) ?
    N9 N10 C11 N12 . . . . 178.8(8) ?
    Ag1 N10 C11 N12 . . . . 3.8(12) ?
    N9 N10 C11 N11 . . . . -1.7(13) ?
    Ag1 N10 C11 N11 . . . . -176.6(6) ?
    C11 N11 C12 C13 . . . . 2.1(14) ?
    C11 N11 C12 C14 . . . . -176.9(8) ?
    N10 N9 C13 C12 . . . . 2.3(13) ?
    N10 N9 C13 C15 . . . . 179.3(8) ?
    N11 C12 C13 N9 . . . . -3.6(15) ?
    C14 C12 C13 N9 . . . . 175.4(9) ?
    N11 C12 C13 C15 . . . . 179.6(9) ?
    C14 C12 C13 C15 . . . . -1.4(15) ?
    C17 N15 C16 N14 . . . . -0.2(14) ?
    C17 N15 C16 N16 . . . . 178.6(9) ?
    N13 N14 C16 N15 . . . . -2.2(13) ?
    Ag2 N14 C16 N15 . . . . 176.5(6) ?
    N13 N14 C16 N16 . . . . 179.0(8) ?
    Ag2 N14 C16 N16 . . . . -2.3(13) ?
    C16 N15 C17 C18 . . . . 2.3(15) ?
    C16 N15 C17 C19 . . . . -176.3(9) ?
    N14 N13 C18 C17 . . . . -0.6(14) ?
    N14 N13 C18 C20 . . . . 179.5(8) ?
    N15 C17 C18 N13 . . . . -2.0(16) ?
    C19 C17 C18 N13 . . . . 176.6(10) ?
    N15 C17 C18 C20 . . . . 178.0(10) ?
    C19 C17 C18 C20 . . . . -3.5(16) ?
    N17 N18 C21 N20 . . . . 178.0(7) ?
    Ag2 N18 C21 N20 . . . . -2.7(11) ?
    N17 N18 C21 N19 . . . . -1.0(12) ?
    Ag2 N18 C21 N19 . . . . 178.4(6) ?
    C22 N19 C21 N18 . . . . 0.4(12) ?
    C22 N19 C21 N20 . . . . -178.6(7) ?
    C21 N19 C22 C23 . . . . -0.2(12) ?
    C21 N19 C22 C24 . . . . -179.3(7) ?
    N18 N17 C23 C22 . . . . -1.2(13) ?
    N18 N17 C23 C25 . . . . -179.7(7) ?
    N19 C22 C23 N17 . . . . 0.6(13) ?
    C24 C22 C23 N17 . . . . 179.7(8) ?
    N19 C22 C23 C25 . . . . 179.1(8) ?
    C24 C22 C23 C25 . . . . -1.8(13) ?
    C27 N23 C26 N24 . . . . -178.6(8) ?
    C27 N23 C26 N22 . . . . -0.1(12) ?
    N21 N22 C26 N24 . . . . 178.3(7) ?
    Ag2 N22 C26 N24 . . . . 1.3(12) ?
    N21 N22 C26 N23 . . . . -0.3(12) ?
    Ag2 N22 C26 N23 . . . . -177.3(6) ?
    C26 N23 C27 C28 . . . . 1.1(12) ?
    C26 N23 C27 C29 . . . . -178.0(8) ?
    N22 N21 C28 C27 . . . . 1.7(12) ?
    N22 N21 C28 C30 . . . . -178.6(7) ?
    N23 C27 C28 N21 . . . . -2.0(13) ?
    C29 C27 C28 N21 . . . . 177.1(8) ?
    N23 C27 C28 C30 . . . . 178.2(8) ?
    C29 C27 C28 C30 . . . . -2.6(13) ?
    N25 N26 C31 N28 . . . . 178.6(8) ?
    N25 N26 C31 N27 . . . . -1.1(15) ?
    C32 N27 C31 N26 . . . . 0.2(16) ?
    C32 N27 C31 N28 . . . . -179.5(9) ?
    C31 N27 C32 C33 . . . . 2.5(15) ?
    C31 N27 C32 C34 . . . . -177.2(10) ?
    N26 N25 C33 C32 . . . . 3.5(15) ?
    N26 N25 C33 C35 . . . . -179.0(9) ?
    N27 C32 C33 N25 . . . . -4.5(16) ?
    C34 C32 C33 N25 . . . . 175.2(10) ?
    N27 C32 C33 C35 . . . . 178.1(10) ?
    C34 C32 C33 C35 . . . . -2.2(17) ?
    C37 N31 C36 N32 . . . . 178.3(11) ?
    C37 N31 C36 N30 . . . . -4.8(17) ?
    N29 N30 C36 N32 . . . . 179.7(10) ?
    N29 N30 C36 N31 . . . . 2.9(17) ?
    C36 N31 C37 C38 . . . . 3.4(18) ?
    C36 N31 C37 C39 . . . . -178.3(10) ?
    N30 N29 C38 C37 . . . . -1.7(19) ?
    N30 N29 C38 C40 . . . . -179.5(12) ?
    N31 C37 C38 N29 . . . . 0(2) ?
    C39 C37 C38 N29 . . . . -178.6(12) ?
    N31 C37 C38 C40 . . . . 177.4(13) ?
    C39 C37 C38 C40 . . . . -1(2) ?
    O2 S1 C41 F2 . . . . 72.2(15) ?
    O1 S1 C41 F2 . . . . -46.1(16) ?
    O3 S1 C41 F2 . . . . -168.7(14) ?
    O2 S1 C41 F1 . . . . -58.3(14) ?
    O1 S1 C41 F1 . . . . -176.6(12) ?
    O3 S1 C41 F1 . . . . 60.9(14) ?
    O2 S1 C41 F3 . . . . -174.1(9) ?
    O1 S1 C41 F3 . . . . 67.6(11) ?
    O3 S1 C41 F3 . . . . -54.9(11) ?
    O4 S2 C42 F4 . . . . 38(2) ?
    O6 S2 C42 F4 . . . . 175.6(16) ?
    O5 S2 C42 F4 . . . . -70.1(17) ?
    O4 S2 C42 F5 . . . . 176.9(15) ?
    O6 S2 C42 F5 . . . . -45.9(18) ?
    O5 S2 C42 F5 . . . . 68.4(17) ?
    O4 S2 C42 F6 . . . . -74.1(13) ?
    O6 S2 C42 F6 . . . . 63.0(12) ?
    O5 S2 C42 F6 . . . . 177.3(11) ?
loop_
    _geom_hbond_atom_site_label_D
    _geom_hbond_atom_site_label_H
    _geom_hbond_atom_site_label_A
    _geom_hbond_site_symmetry_A
    _geom_hbond_distance_DH
    _geom_hbond_distance_HA
    _geom_hbond_distance_DA
    _geom_hbond_angle_DHA
    N4 H4A N5 . 0.86 2.15 2.977(9) 161
    N8 H8A N9 . 0.86 2.22 3.077(10) 173
    N12 H12B N1 . 0.86 2.17 3.018(11) 169
    N16 H16B N17 . 0.86 2.21 3.052(10) 165
    N20 H20A N21 . 0.86 2.18 3.004(9) 161
    N24 H24B N13 . 0.86 2.19 3.044(11) 169
    N4 H4B N30 2_766 0.86 2.10 2.935(11) 162
    N8 H8B O1 2_666 0.86 2.19 3.032(11) 168
    N12 H12A O6 2_765 0.86 2.26 3.047(11) 152
    N16 H16A O3 1_565 0.86 2.23 3.032(11) 155
    N20 H20B N26 2_666 0.86 2.15 3.003(9) 172
    N24 H24A O4 . 0.86 2.26 3.121(12) 175
    N28 H28A N19 2_666 0.86 2.24 3.084(10) 167
    N28 H28B O5 . 0.86 2.22 2.978(15) 146
    N32 H32A O2 2_666 0.86 2.17 2.982(13) 156
    N32 H32B N3 2_766 0.86 2.30 3.142(12) 166
    C5 H5B O4 . 0.96 2.56 3.486(17) 161
    C9 H9A N27 1_556 0.96 2.56 3.363(12) 141
    C15 H15B O3 1_565 0.96 2.58 3.538(15) 177
    C35 H35C F1 1_565 0.96 2.54 3.375(14) 145
    C40 H40A F5 2_765 0.96 2.43 3.208(17) 138
