# Supplementary material for: Tris(3-amino-5,6-dimethyl-1,2,4-triazine-κN 2)silver(I) trifluromethane­sulfonate–3-amino-5,6-dimethyl-1,2,4-triazine (1/1)
Source: Acta Crystallogr Sect E Struct Rep Online. 2011 Oct 12;67(Pt 11):m1526–7. doi: 10.1107/S1600536811040748 (PMC3246953; doi:10.1107/S1600536811040748)
Supplement: Supplementary file 2 [file e-67-m1526-Isup2.hkl]

# 
# h,k,l, Fc-squared, Fo-squared, sigma(Fo-squared) and status flag 
# 
data_I
_shelx_title ' 101028g in P-1' 
_shelx_refln_list_code          4 
_shelx_F_calc_maximum      720.68 
_exptl_crystal_F_000      1536.00 
_reflns_d_resolution_high  0.8403 
 
loop_ 
 _symmetry_equiv_pos_as_xyz 
 'x, y, z' 
 '-x, -y, -z' 
 
_cell_length_a    13.9357 
_cell_length_b    15.1693 
_cell_length_c    16.2257 
_cell_angle_alpha  76.735 
_cell_angle_beta   72.565 
_cell_angle_gamma  81.201 
 
_shelx_F_squared_multiplier     1.000 
 
loop_ 
 _refln_index_h 
 _refln_index_k 
 _refln_index_l 
 _refln_F_squared_calc 
 _refln_F_squared_meas 
 _refln_F_squared_sigma 
 _refln_observed_status 
   2   0   0      240.38      287.00     22.15 o 
   3   0   0      950.32     1002.02     45.73 o 
   4   0   0      902.17      605.17     38.85 o 
   5   0   0      364.06      540.13     84.36 o 
   6   0   0     1027.14     1021.95    122.86 o 
   7   0   0      614.86      719.05    111.54 o 
   8   0   0     1847.80     1740.43    140.98 o 
   9   0   0     1451.46     1585.87    190.24 o 
  10   0   0      743.63     1106.31    176.08 o 
  11   0   0        0.03       17.55     85.49 o 
  12   0   0     2334.91     2166.77    198.16 o 
  13   0   0      395.38      632.42    166.46 o 
  15   0   0        1.89       19.82    170.42 o 
 -15   1   0        6.44       31.71    181.74 o 
 -14   1   0       65.92      167.59    191.37 o 
 -13   1   0      293.57      267.24    197.03 o 
 -12   1   0      216.68      201.03     96.57 o 
 -11   1   0        0.46      -93.99     66.81 o 
 -10   1   0       14.82      -20.95     71.34 o 
  -9   1   0     2460.63     2180.92    165.32 o 
  -8   1   0      352.57      486.35    105.88 o 
  -7   1   0     2832.89     2628.20    163.63 o 
  -6   1   0     2968.39     2445.89    148.34 o 
  -5   1   0     4641.61     4860.65    232.70 o 
  -4   1   0     2414.47     2200.17    119.46 o 
  -3   1   0     8100.13     7236.90    301.21 o 
  -2   1   0     2444.83     2599.33    147.77 o 
   2   1   0     8987.38     9995.89    414.44 o 
   3   1   0     3425.98     2989.90    103.70 o 
   4   1   0     1953.34     1907.59     80.98 o 
   5   1   0     1667.67     2198.49     95.09 o 
   6   1   0     1131.17     1345.49    101.35 o 
   7   1   0        7.84       -7.93     53.79 o 
   8   1   0     1775.66     1549.07    140.41 o 
   9   1   0      180.21       71.90     80.40 o 
  10   1   0     1571.80     2235.84    187.97 o 
  11   1   0        1.23       -9.63     86.63 o 
  12   1   0     1709.25     2578.38    300.07 o 
  13   1   0        2.40      -23.78    108.71 o 
  14   1   0      122.56      244.02    137.02 o 
 -15   2   0       30.59       57.75    190.24 o 
 -14   2   0        3.29     -181.18    166.46 o 
 -13   2   0      710.83      950.61    261.57 o 
 -12   2   0       25.38       16.42    147.21 o 
 -11   2   0        2.94      -56.31     86.63 o 
 -10   2   0      505.97      760.21    112.06 o 
  -9   2   0     2278.00     2121.45    127.15 o 
  -8   2   0        1.11      -21.58     45.55 o 
  -7   2   0      155.58      229.64     57.38 o 
  -6   2   0       71.86      172.64     47.41 o 
  -5   2   0     8073.18     8037.84    269.06 o 
  -4   2   0     2109.86     2109.67     88.74 o 
  -3   2   0      243.52      412.47     30.72 o 
  -2   2   0      161.42      339.14     60.58 o 
  -1   2   0     2878.31     3495.59    177.21 o 
   0   2   0     1278.92     1101.22     66.24 o 
   1   2   0      105.26       44.74     15.38 o 
   2   2   0      379.12      248.13     33.20 o 
   3   2   0    45460.68    45285.24   1761.95 o 
   4   2   0      361.72      632.61    124.28 o 
   5   2   0     1418.06     1489.06    133.90 o 
   6   2   0      300.67      250.44    101.06 o 
   7   2   0        6.27      115.22     52.14 o 
   8   2   0     2520.72     2403.43    187.97 o 
   9   2   0      425.17      349.33    112.10 o 
  10   2   0      564.24      639.78    152.87 o 
  11   2   0       81.36       75.30     96.82 o 
  12   2   0      401.32      409.35    151.74 o 
  13   2   0       55.88       19.82    117.77 o 
  14   2   0        0.52      -41.33    116.07 o 
  15   2   0        0.92      -62.85    121.73 o 
 -15   3   0        0.43     -117.20    193.07 o 
 -14   3   0       18.77      163.06    217.41 o 
 -13   3   0      792.38      797.75    265.54 o 
 -12   3   0       35.29      142.11    133.05 o 
 -11   3   0      173.44      150.60    158.53 o 
 -10   3   0      491.70      417.27    167.02 o 
  -9   3   0     1218.21     1125.85     91.74 o 
  -8   3   0      169.24      120.27     55.47 o 
  -7   3   0     2484.70     2221.31    152.30 o 
  -6   3   0        0.94      -60.58     42.75 o 
  -5   3   0    26801.26    24328.26    731.68 o 
  -4   3   0       45.50      -17.09     23.50 o 
  -3   3   0     6910.15     7223.31    375.94 o 
  -2   3   0      977.68     1238.23     95.68 o 
  -1   3   0    20093.65    24455.53   1084.23 o 
   0   3   0     5339.25     6456.11    204.59 o 
   1   3   0    25405.13    28316.23    827.91 o 
   2   3   0     6971.92     7229.04    240.62 o 
   3   3   0     6473.32     6874.25    238.51 o 
   4   3   0     7560.93     7984.82    376.51 o 
   5   3   0      160.68       37.53     39.82 o 
   6   3   0        1.13      -44.85     37.07 o 
   7   3   0     1091.64     1265.37    118.03 o 
   8   3   0      623.86      845.66    110.67 o 
   9   3   0     2011.98     2798.62    224.21 o 
  10   3   0      458.84      386.13    135.32 o 
  11   3   0        3.81       -9.63    100.21 o 
  12   3   0       15.30       28.31    121.73 o 
  13   3   0      323.55      434.26    155.70 o 
  14   3   0       24.85      -19.82    125.69 o 
  15   3   0        8.66       40.20    138.15 o 
 -15   4   0        0.03      -28.88    210.05 o 
 -14   4   0       57.66      121.16    159.10 o 
 -13   4   0      317.11      231.57    202.69 o 
 -12   4   0        2.31      -54.35    148.34 o 
 -11   4   0       26.45      -35.10    136.45 o 
 -10   4   0       76.03      -51.52    111.54 o 
  -9   4   0     2428.95     2156.01    219.11 o 
  -8   4   0      459.72      670.89    178.35 o 
  -7   4   0      612.69      630.13     77.15 o 
  -6   4   0     1017.65      819.25    111.82 o 
  -5   4   0     8777.32     8219.88    271.31 o 
  -4   4   0     4620.03     6273.02    209.64 o 
  -3   4   0     7990.14     7330.32    385.57 o 
  -2   4   0      780.23      617.70     68.51 o 
  -1   4   0    19165.39    19017.08    562.59 o 
   0   4   0     4698.94     3777.90    134.34 o 
   1   4   0      303.51      170.22     33.23 o 
   2   4   0      133.54       56.81     52.65 o 
   3   4   0     4076.37     4338.57    170.32 o 
   4   4   0     1906.74     1451.12     88.26 o 
   5   4   0     6163.61     5763.13    283.66 o 
   6   4   0      957.43     1061.76    123.99 o 
   7   4   0      811.36      698.14    101.05 o 
   8   4   0        0.07      -70.74     47.16 o 
   9   4   0     3408.43     3929.91    305.74 o 
  10   4   0      182.62       37.93     98.52 o 
  11   4   0       34.11      113.80    122.29 o 
  12   4   0        0.05      -15.85    121.16 o 
  13   4   0      445.49      732.07    198.16 o 
  14   4   0        5.34      -22.08    131.92 o 
  15   4   0        0.02     -188.54    125.69 o 
 -14   5   0      181.66       -8.49    189.10 o 
 -13   5   0      168.62      -82.66    173.25 o 
 -12   5   0      729.81      578.63    225.91 o 
 -11   5   0        5.90      -87.76    122.86 o 
 -10   5   0      281.76      178.91    122.29 o 
  -9   5   0      976.12     1261.45    233.83 o 
  -8   5   0     5145.98     4148.39    313.10 o 
  -7   5   0      649.41      774.94     81.33 o 
  -6   5   0     1409.08     1353.30     74.99 o 
  -5   5   0     1648.64     2223.18     97.30 o 
  -4   5   0     4669.64     6087.74    207.07 o 
  -3   5   0     6636.77     7140.51    232.97 o 
  -2   5   0        1.63        7.36     25.16 o 
  -1   5   0     3958.69     4497.49    271.20 o 
   0   5   0    12662.65    14281.16    440.53 o 
   1   5   0    16874.25    16285.60    502.97 o 
   2   5   0     1731.28     1913.60     94.75 o 
   3   5   0     6657.32     6886.20    249.93 o 
   4   5   0      137.99      105.66     40.60 o 
   5   5   0     9331.02     9734.97    349.70 o 
   6   5   0      728.32      610.67     90.20 o 
   7   5   0      912.69     1037.85    284.22 o 
   8   5   0      495.89      573.71     94.04 o 
   9   5   0     2110.71     2681.72    306.30 o 
  10   5   0       51.53       -9.88     83.23 o 
  11   5   0       50.65      139.28    132.49 o 
  12   5   0        5.11      -92.29    118.90 o 
  13   5   0      682.70      788.69    212.88 o 
  14   5   0        4.85      134.18    142.11 o 
  15   5   0        8.09     -156.27    141.54 o 
 -14   6   0       77.91       84.36    208.35 o 
 -13   6   0      426.74      445.02    217.98 o 
 -12   6   0     1588.54     1550.76    304.60 o 
 -11   6   0      157.42      -11.32    150.60 o 
 -10   6   0       31.16      -10.76     99.08 o 
  -9   6   0       27.87      -58.32    101.91 o 
  -8   6   0     2031.75     2088.07    217.41 o 
  -7   6   0        2.45      -87.19     71.90 o 
  -6   6   0      988.74      939.86    174.95 o 
  -5   6   0      930.07      999.80     62.90 o 
  -4   6   0     4111.35     3331.33    141.83 o 
  -3   6   0       14.23      -11.12     29.00 o 
  -2   6   0      105.55      131.86     71.62 o 
  -1   6   0     4467.84     5364.24    189.25 o 
   0   6   0     5258.71     6258.43    218.53 o 
   1   6   0     2108.96     1805.55     92.40 o 
   2   6   0     6456.11     6115.65    226.57 o 
   3   6   0      117.03      135.54     47.41 o 
   4   6   0     6322.95     5745.22    230.51 o 
   5   6   0     1703.51     1756.34    112.51 o 
   6   6   0      430.12      324.21     59.71 o 
   7   6   0       46.90       76.13     73.32 o 
   8   6   0     2033.88     2160.90    133.80 o 
   9   6   0      804.51     1050.95    194.48 o 
  10   6   0        1.70       17.28     69.32 o 
  11   6   0      164.85      108.71    129.65 o 
  12   6   0      148.91      126.82    152.30 o 
  13   6   0      122.36      128.52    146.64 o 
  14   6   0       37.58     -186.84    131.35 o 
  15   6   0       32.15     -106.44    118.90 o 
 -13   7   0       38.51       18.68    167.02 o 
 -12   7   0      364.08      261.57    181.74 o 
 -11   7   0      283.72       97.38    152.30 o 
 -10   7   0      536.95      563.35    197.60 o 
  -9   7   0      511.04      525.98    175.52 o 
  -8   7   0      795.21      773.97    190.24 o 
  -7   7   0        1.03     -119.75     79.83 o 
  -6   7   0     1777.41     1644.75    177.78 o 
  -5   7   0      590.76      493.71    132.49 o 
  -4   7   0     2931.86     2896.64    120.92 o 
  -3   7   0     3502.59     4327.35    225.06 o 
  -2   7   0     1923.22     2126.37     97.81 o 
  -1   7   0      808.92      788.23     63.69 o 
   0   7   0    14361.59    16221.26    509.78 o 
   1   7   0      845.68      837.74    258.18 o 
   2   7   0     1475.41     1190.10     54.26 o 
   3   7   0      359.84      232.81     92.00 o 
   4   7   0     5757.18     5593.73    231.95 o 
   5   7   0       26.84      -17.97     45.01 o 
   6   7   0       23.30       -7.12     48.25 o 
   7   7   0        0.44       -9.34     46.81 o 
   8   7   0     2676.04     2819.59    185.42 o 
   9   7   0      311.60      447.62    104.48 o 
  10   7   0       59.05       39.38     78.09 o 
  11   7   0       11.54        3.05     78.47 o 
  12   7   0       84.49      164.76    151.17 o 
  13   7   0        0.22      -36.24    139.85 o 
  14   7   0       76.57      200.99    159.10 o 
  15   7   0       24.04     -141.54    147.77 o 
 -13   8   0       75.57      184.57    206.09 o 
 -12   8   0       36.82        5.10    163.63 o 
 -11   8   0      396.59      289.88    185.14 o 
 -10   8   0      136.96      -32.84    142.11 o 
  -9   8   0     3478.53     3188.72    297.81 o 
  -8   8   0       95.94      293.28    140.98 o 
  -7   8   0      170.18      129.09    111.54 o 
  -6   8   0        0.23      -48.13     93.99 o 
  -5   8   0     4369.36     4672.11    321.02 o 
  -4   8   0     4901.91     5288.68    335.18 o 
  -3   8   0     2434.60     2634.66    117.52 o 
  -2   8   0      482.20      574.05    165.32 o 
  -1   8   0     1410.08     1232.70     75.85 o 
   0   8   0     9004.38     8657.19    300.89 o 
   1   8   0     6030.37     5756.24    222.49 o 
   2   8   0      135.97      154.49     32.23 o 
   3   8   0     2117.43     1840.74    175.23 o 
   4   8   0    10064.83     9959.72    365.27 o 
   5   8   0      446.89      444.10     90.09 o 
   6   8   0      921.83     1265.69    135.17 o 
   7   8   0      100.19      -26.12     50.01 o 
   8   8   0     3477.53     3952.97    196.38 o 
   9   8   0       45.03       40.20     73.86 o 
  10   8   0      469.88      573.13    123.55 o 
  11   8   0       27.99      -26.44     79.25 o 
  12   8   0      110.16       78.13    140.98 o 
  13   8   0        0.85     -154.57    143.24 o 
  14   8   0      119.34      153.43    160.23 o 
 -12   9   0        1.68      -17.55    180.61 o 
 -11   9   0      108.83      -53.79    147.21 o 
 -10   9   0       74.14      144.38    167.59 o 
  -9   9   0      795.31      757.55    214.58 o 
  -8   9   0       73.66      105.31    132.49 o 
  -7   9   0      706.95      558.82    164.76 o 
  -6   9   0       84.05      147.21    105.88 o 
  -5   9   0     1356.62     1755.15    243.46 o 
  -4   9   0      844.00      981.75    171.55 o 
  -3   9   0     3934.66     4126.31    275.73 o 
  -2   9   0       37.13       28.66     44.15 o 
  -1   9   0      282.53      301.24     88.04 o 
   0   9   0       91.77       -2.23     39.63 o 
   1   9   0     6045.97     5842.68    220.53 o 
   2   9   0       19.06       10.01     30.36 o 
   3   9   0     2260.12     2396.00    136.98 o 
   4   9   0     2545.78     2482.27    145.13 o 
   5   9   0      884.69      991.83    124.38 o 
   6   9   0      194.80      157.75     58.61 o 
   7   9   0       10.24      -70.64     47.09 o 
   8   9   0      677.48      584.56     96.08 o 
   9   9   0      701.86      714.03    118.05 o 
  10   9   0      331.31      349.24    108.58 o 
  11   9   0        5.89     -110.35     73.57 o 
  12   9   0      120.22       20.38    136.45 o 
  13   9   0       18.18      -74.74    159.10 o 
  14   9   0       93.88       59.45    139.85 o 
 -12  10   0       16.92     -127.96    164.19 o 
 -11  10   0       25.42     -143.81    144.94 o 
 -10  10   0       11.82      -49.82    139.28 o 
  -9  10   0      783.58      717.35    214.02 o 
  -8  10   0        0.59      -24.35    137.02 o 
  -7  10   0       62.08       60.01    135.32 o 
  -6  10   0     2587.21     2465.14    244.02 o 
  -5  10   0     3923.19     4404.87    323.29 o 
  -4  10   0      132.04      -71.34     74.74 o 
  -3  10   0     1954.22     1757.42    169.85 o 
  -2  10   0       36.06      -12.46     72.47 o 
  -1  10   0     4633.43     5228.91    211.84 o 
   0  10   0        2.32      -48.75     49.03 o 
   1  10   0     4982.23     4764.32    162.88 o 
   2  10   0       64.02       85.57     60.66 o 
   3  10   0     3347.40     3639.81    216.00 o 
   4  10   0      283.07      246.42     80.79 o 
   5  10   0        9.59      -51.48     59.41 o 
   6  10   0      731.43      782.00     97.23 o 
   7  10   0      303.84      240.66     75.41 o 
   8  10   0       88.12      104.71     71.80 o 
   9  10   0      564.63      476.53    112.76 o 
  10  10   0        7.19      -36.63     76.35 o 
  11  10   0        8.99       24.45     84.82 o 
  12  10   0       86.86       63.41    118.33 o 
  13  10   0        9.12       87.19    161.36 o 
 -11  11   0        2.78     -114.37    154.00 o 
 -10  11   0       86.12       22.08    153.43 o 
  -9  11   0      172.54      -26.61    152.30 o 
  -8  11   0      712.03      974.96    250.82 o 
  -7  11   0      259.45      180.61    147.77 o 
  -6  11   0       12.25       23.78    112.67 o 
  -5  11   0     1366.34     1564.35    243.46 o 
  -4  11   0     4160.86     4885.56    340.84 o 
  -3  11   0      879.10     1002.70    184.57 o 
  -2  11   0      339.61      226.47    110.40 o 
  -1  11   0      113.26      108.14     82.66 o 
   0  11   0     1823.66     1828.27    115.45 o 
   1  11   0     2507.63     2345.76    136.71 o 
   2  11   0        1.37      -18.56     53.92 o 
   3  11   0      741.81      998.01    210.34 o 
   4  11   0      431.39      615.12    148.34 o 
   5  11   0      896.87      917.95    421.52 o 
   6  11   0      302.82      245.34     70.41 o 
   7  11   0      192.52      123.72     62.28 o 
   8  11   0      234.25      282.43     81.34 o 
   9  11   0      693.79      830.86    156.47 o 
  10  11   0        9.92      -40.53     93.42 o 
  11  11   0       17.39      -54.72     84.36 o 
  12  11   0        0.03      -16.99    114.37 o 
  13  11   0       23.09        8.49    145.51 o 
 -10  12   0      161.58       40.20    191.37 o 
  -9  12   0       22.94      -74.17    141.54 o 
  -8  12   0      422.98      434.83    198.16 o 
  -7  12   0        0.05      -89.46    117.77 o 
  -6  12   0       58.53      -28.31    129.09 o 
  -5  12   0     1529.46     1957.28    276.30 o 
  -4  12   0     2154.23     1776.10    195.33 o 
  -3  12   0      882.41     1024.22    192.50 o 
  -2  12   0      112.63       96.82    102.48 o 
  -1  12   0     1141.98     2095.43    254.21 o 
   0  12   0     1415.92     1250.12    200.99 o 
   1  12   0      274.58      387.20     95.27 o 
   2  12   0       53.45       42.08     71.25 o 
   3  12   0      702.74      631.93    115.49 o 
   4  12   0      654.28      674.32    181.18 o 
   5  12   0      467.97      430.56     80.50 o 
   6  12   0      164.76      171.99     69.14 o 
   7  12   0       36.68       26.88     56.65 o 
   8  12   0      323.17      341.47     80.30 o 
   9  12   0      444.45      482.99     93.37 o 
  10  12   0       52.67      115.25     78.62 o 
  11  12   0        9.50      -71.22    125.97 o 
  12  12   0        3.78      -57.18    132.49 o 
  -9  13   0       10.60     -132.49    152.87 o 
  -8  13   0      813.83      906.45    229.87 o 
  -7  13   0       36.95       68.51    137.02 o 
  -6  13   0      122.81       -9.63    125.13 o 
  -5  13   0        8.74      -67.94    114.37 o 
  -4  13   0     5099.33     5184.50    372.55 o 
  -3  13   0        0.21      -14.72    105.88 o 
  -2  13   0       12.55       50.39    108.71 o 
  -1  13   0       12.15        5.66     97.95 o 
   0  13   0     1213.82     1252.39    215.71 o 
   1  13   0      474.33      582.03    168.72 o 
   2  13   0        1.63      -25.02     61.59 o 
   3  13   0       87.21      -10.76    105.31 o 
   4  13   0      643.07      360.01     76.71 o 
   5  13   0      238.19      252.83     74.67 o 
   6  13   0       62.88       15.99     58.90 o 
   7  13   0        0.04      -35.26     54.24 o 
   8  13   0      443.07      502.99    120.82 o 
   9  13   0       97.50       97.20     77.07 o 
  10  13   0       48.44       18.13     77.71 o 
  11  13   0       14.94      -82.17     83.20 o 
  -8  14   0      108.16       33.40    155.70 o 
  -7  14   0       95.57      -69.64    139.28 o 
  -6  14   0       35.15      -56.05    135.32 o 
  -5  14   0      265.45      223.07    153.43 o 
  -4  14   0      373.33      262.71    148.34 o 
  -3  14   0      583.59      553.16    168.16 o 
  -2  14   0        1.17       49.82    117.20 o 
  -1  14   0      391.76      335.18    151.74 o 
   0  14   0      662.62      863.99    199.86 o 
   1  14   0        5.20       -1.13    106.44 o 
   2  14   0        0.07      -71.90     93.99 o 
   3  14   0       77.24       18.58     56.37 o 
   4  14   0      544.67      545.24     93.89 o 
   5  14   0       11.55      -37.60     58.62 o 
   6  14   0      143.58       85.40     65.29 o 
   7  14   0        6.51      -37.68     65.84 o 
   8  14   0      101.44       60.09     72.42 o 
   9  14   0       36.08       -4.40     75.00 o 
  10  14   0       47.00       63.64     81.47 o 
  -6  15   0      126.43       16.99    150.60 o 
  -5  15   0      561.14      711.12    214.02 o 
  -4  15   0      193.14      170.99    144.38 o 
  -3  15   0       43.49      -71.90    112.67 o 
  -2  15   0       44.64     -139.28     92.85 o 
  -1  15   0      322.72      224.77    147.21 o 
   0  15   0      622.43      855.50    202.69 o 
   1  15   0      238.24      137.58    144.38 o 
   2  15   0        5.98     -144.94    105.88 o 
   3  15   0       35.82      -83.79    114.93 o 
   4  15   0      116.51       87.87     83.84 o 
   5  15   0       63.63      -25.91     63.14 o 
   6  15   0        0.77       22.21     70.62 o 
   7  15   0        6.80       -4.78     73.13 o 
   8  15   0       52.59      -26.95     64.96 o 
   9  15   0       28.89      -27.46     78.01 o 
  -5  16   0      484.91      655.07    216.85 o 
  -4  16   0        2.78       39.07    131.35 o 
  -3  16   0      241.15      353.86    169.85 o 
  -2  16   0        4.26        9.06    127.96 o 
  -1  16   0      458.56      642.61    197.03 o 
   0  16   0      207.38      154.00    145.51 o 
   1  16   0      292.37      407.65    173.25 o 
   2  16   0       25.39      -98.52    115.50 o 
   3  16   0      111.02       73.04    149.47 o 
   4  16   0       65.43      -26.61    139.28 o 
   5  16   0      179.17      -31.14    169.85 o 
   6  16   0        1.10      -47.59     75.14 o 
   7  16   0       22.93       29.36     74.57 o 
  -2  17   0       26.83     -183.44    133.05 o 
  -1  17   0      238.78      219.68    155.70 o 
   0  17   0        1.25       10.19    134.18 o 
   1  17   0      133.45      216.28    160.79 o 
   2  17   0        0.80     -149.47    127.96 o 
   3  17   0       90.67       27.74    160.79 o 
   4  17   0        1.28      -71.34    166.46 o 
   5  17   0      288.56      354.43    219.11 o 
  -4 -17   1      209.19      118.90    182.88 o 
  -3 -17   1       83.67       75.87    154.00 o 
  -2 -17   1        0.49      -36.24    131.92 o 
  -1 -17   1      162.91      257.61    164.76 o 
   0 -17   1      192.95      204.96    170.42 o 
   1 -17   1      114.48      122.29    159.66 o 
  -7 -16   1        3.80       28.39    111.82 o 
  -6 -16   1        0.01      -69.80     73.13 o 
  -5 -16   1      191.21      169.85    165.32 o 
  -4 -16   1        0.09     -113.80    143.81 o 
  -3 -16   1      118.31      147.21    149.47 o 
  -2 -16   1       19.37     -151.17    112.10 o 
  -1 -16   1      274.77      332.91    164.76 o 
   0 -16   1        8.40     -141.54    107.01 o 
   1 -16   1      588.76      520.88    169.85 o 
   2 -16   1       50.18        1.70    135.88 o 
   3 -16   1      126.85       66.24    145.51 o 
   4 -16   1      138.95      -19.25    137.58 o 
  -8 -15   1       40.78      -41.66    118.61 o 
  -7 -15   1       31.56       11.05     76.00 o 
  -6 -15   1        6.21       -1.72     75.42 o 
  -5 -15   1      107.70       51.12     73.90 o 
  -4 -15   1       44.74      -80.96    133.62 o 
  -3 -15   1        4.91      -40.20    129.65 o 
  -2 -15   1       36.86      -60.01    114.37 o 
  -1 -15   1      567.65      824.36    207.22 o 
   0 -15   1      172.96      -63.98    114.93 o 
   1 -15   1      513.94      638.65    182.31 o 
   2 -15   1       18.79      -15.85     97.38 o 
   3 -15   1      149.99      129.09    135.32 o 
   4 -15   1        4.26      -51.52    114.93 o 
   5 -15   1      247.40       13.59    137.02 o 
   6 -15   1       41.99      123.99    155.13 o 
 -10 -14   1       29.97       66.57    114.98 o 
  -9 -14   1        5.35       -4.37    101.70 o 
  -8 -14   1      270.87      318.80     93.64 o 
  -7 -14   1       10.97      -37.51     71.62 o 
  -6 -14   1        6.05      -44.87     63.66 o 
  -5 -14   1      199.85      179.06     78.29 o 
  -4 -14   1      582.21      614.51    100.22 o 
  -3 -14   1       97.42      133.62    124.56 o 
  -2 -14   1       61.92       -0.57    105.31 o 
  -1 -14   1      169.64       66.81    120.03 o 
   0 -14   1      836.04      824.92    183.44 o 
   1 -14   1      569.51      426.90    163.63 o 
   2 -14   1      138.75       35.67    116.07 o 
   3 -14   1      695.85      597.88    178.91 o 
   4 -14   1      185.53       89.46    133.05 o 
   5 -14   1      673.61      917.78    216.28 o 
   6 -14   1        9.37       -1.13    125.69 o 
   7 -14   1      276.04      197.60    166.46 o 
   8 -14   1       91.57      -12.46    143.24 o 
 -11 -13   1       20.92      -20.38    153.43 o 
 -10 -13   1        0.15      -42.46    117.20 o 
  -9 -13   1        1.99      -13.28     97.01 o 
  -8 -13   1      323.24      258.95    125.36 o 
  -7 -13   1        8.92      -30.76     58.78 o 
  -6 -13   1      220.89      113.38     71.54 o 
  -5 -13   1       96.46       21.02     65.18 o 
  -4 -13   1      715.00      716.18    154.13 o 
  -3 -13   1        0.05      -77.66     54.61 o 
  -2 -13   1        0.34       24.98     51.37 o 
  -1 -13   1      128.60      101.35    108.71 o 
   0 -13   1      946.70     1196.90    209.49 o 
   1 -13   1       10.07      -44.73     87.76 o 
   2 -13   1      110.58      143.24    113.80 o 
   3 -13   1      523.37      391.23    148.91 o 
   4 -13   1     2485.32     2007.10    214.02 o 
   5 -13   1       85.95       22.65    118.33 o 
   6 -13   1       67.09       57.75    129.65 o 
   7 -13   1      124.69       40.76    142.11 o 
   8 -13   1      306.26      123.43    141.54 o 
   9 -13   1       94.51      129.09    160.23 o 
 -12 -12   1       38.29      -14.15    121.16 o 
 -11 -12   1        4.90      -30.57    138.15 o 
 -10 -12   1       76.40      120.60    154.00 o 
  -9 -12   1       86.45       34.51     76.52 o 
  -8 -12   1      479.17      535.15    103.85 o 
  -7 -12   1      106.63      111.98     75.27 o 
  -6 -12   1      462.92      562.08     99.13 o 
  -5 -12   1        9.81      -52.14     57.26 o 
  -4 -12   1     1291.06     1760.14    167.77 o 
  -3 -12   1        0.01      -66.46     46.54 o 
  -2 -12   1      139.93       58.56     56.30 o 
  -1 -12   1        7.11      -73.50     49.00 o 
   0 -12   1     1999.51     2188.85    203.82 o 
   1 -12   1       21.81      -65.11     81.53 o 
   2 -12   1       88.98       -2.26     80.96 o 
   3 -12   1       25.05       23.78     97.38 o 
   4 -12   1     3894.42     3514.27    283.09 o 
   5 -12   1      444.69      327.82    150.04 o 
   6 -12   1       38.13      -15.85    105.88 o 
   7 -12   1      506.68      329.52    146.07 o 
   8 -12   1      533.82      721.31    210.05 o 
   9 -12   1      150.65      155.13    165.32 o 
  10 -12   1       55.08      -94.55    164.76 o 
 -12 -11   1        4.04     -107.57    121.16 o 
 -11 -11   1        2.23        6.79    115.50 o 
 -10 -11   1       90.63      -21.51    109.27 o 
  -9 -11   1      679.99     1067.63    131.86 o 
  -8 -11   1       89.42       -2.32     65.99 o 
  -7 -11   1        0.64      -65.85     58.56 o 
  -6 -11   1       45.90       31.37     83.48 o 
  -5 -11   1      996.89     1065.68    110.39 o 
  -4 -11   1      820.96      705.78     93.54 o 
  -3 -11   1       78.34      -25.25     47.73 o 
  -2 -11   1       13.10      -51.49     41.44 o 
  -1 -11   1     2285.60     2311.83    103.58 o 
   0 -11   1     2146.36     1906.35     89.64 o 
   1 -11   1      124.60      -10.76     80.96 o 
   2 -11   1      356.48      590.52    136.45 o 
   3 -11   1     3414.30     3106.62    244.02 o 
   4 -11   1     1807.19     1653.24    181.74 o 
   5 -11   1      191.49      -30.57    108.71 o 
   6 -11   1        1.79      -37.37    109.27 o 
   7 -11   1        2.82      -73.04    116.63 o 
   8 -11   1     1486.43     1573.98    284.79 o 
   9 -11   1       52.85      -27.18    164.19 o 
  10 -11   1      150.52      104.74    173.25 o 
  11 -11   1       22.04     -182.31    143.81 o 
 -13 -10   1       84.56       52.09    166.46 o 
 -12 -10   1       40.57      -26.04    117.20 o 
 -11 -10   1        0.00      -72.47    109.84 o 
 -10 -10   1       43.36       86.06    120.03 o 
  -9 -10   1      670.23     1022.43    146.73 o 
  -8 -10   1        8.00      -11.28     67.38 o 
  -7 -10   1       21.72      -52.25     55.79 o 
  -6 -10   1       15.49      -12.07     55.82 o 
  -5 -10   1      712.48      896.28    118.64 o 
  -4 -10   1       38.63        6.26     44.30 o 
  -3 -10   1      256.85      224.34     58.49 o 
  -2 -10   1      344.56      326.98     62.11 o 
  -1 -10   1     4057.44     2875.05    348.77 o 
   0 -10   1      872.70     1165.39    115.07 o 
   1 -10   1     1343.77     1319.20    140.41 o 
   2 -10   1      511.44      555.42    128.52 o 
   3 -10   1      502.50      504.47    118.90 o 
   4 -10   1        5.13      -71.90     56.05 o 
   5 -10   1     1917.28     1869.52    195.33 o 
   6 -10   1      120.13     -107.01    100.21 o 
   7 -10   1       67.00      -91.72    129.65 o 
   8 -10   1      773.80      915.51    229.87 o 
   9 -10   1      754.20      940.99    237.80 o 
  10 -10   1       45.27      170.42    160.23 o 
  11 -10   1      132.70       -2.26    155.13 o 
  12 -10   1       85.25     -144.94    156.27 o 
 -13  -9   1      142.65      104.74    170.99 o 
 -12  -9   1       81.87      167.59    174.38 o 
 -11  -9   1       10.46     -104.74    127.96 o 
 -10  -9   1        2.68      -70.77     96.25 o 
  -9  -9   1     1150.85     1881.04    344.24 o 
  -8  -9   1        1.64      -26.66     53.06 o 
  -7  -9   1      204.76      142.98     65.55 o 
  -6  -9   1       87.57       35.83     47.05 o 
  -5  -9   1     2239.66     2423.46    144.21 o 
  -4  -9   1     1006.92      951.32    101.99 o 
  -3  -9   1     3442.95     3067.41    123.99 o 
  -2  -9   1     1501.36     1414.31     75.13 o 
  -1  -9   1    13846.87    13580.98    374.98 o 
   0  -9   1      263.85      344.86     73.04 o 
   1  -9   1     2041.16     1708.90    127.96 o 
   2  -9   1      128.01       72.47     62.85 o 
   3  -9   1     6846.09     6766.97    392.93 o 
   4  -9   1      379.44      400.29    125.13 o 
   5  -9   1     2005.13     2297.55    212.32 o 
   6  -9   1      568.99      518.05    154.00 o 
   7  -9   1       60.15       40.20    114.37 o 
   8  -9   1     2417.92     2285.10    240.63 o 
   9  -9   1      972.74     1354.30    255.91 o 
  10  -9   1      128.86      -94.55    122.29 o 
  11  -9   1      471.16      262.14    181.18 o 
  12  -9   1       34.90     -167.02    145.51 o 
 -14  -8   1       50.93       91.72    170.42 o 
 -13  -8   1       15.48      113.24    135.88 o 
 -12  -8   1       21.70       31.14    146.07 o 
 -11  -8   1        0.23     -133.62    139.85 o 
 -10  -8   1      256.53      317.06    176.08 o 
  -9  -8   1      218.61      152.71     89.47 o 
  -8  -8   1       78.39       25.19     75.69 o 
  -7  -8   1      181.08      126.23     64.73 o 
  -6  -8   1       41.44       14.43     47.02 o 
  -5  -8   1     1664.34     1576.56    202.23 o 
  -4  -8   1     2000.23     1943.70     96.18 o 
  -3  -8   1     1634.57     1591.85     63.13 o 
  -2  -8   1     2225.02     1964.70     97.09 o 
  -1  -8   1     1314.19     1414.44     68.86 o 
   0  -8   1      951.65     1174.40     78.09 o 
   1  -8   1     3765.22     3565.09    147.13 o 
   2  -8   1     2045.00     2473.70    109.94 o 
   3  -8   1      468.29      373.11    100.21 o 
   4  -8   1     1450.56     1643.05    160.79 o 
   5  -8   1     7706.59     8939.40    510.13 o 
   6  -8   1      382.79      341.41    131.35 o 
   7  -8   1        6.91       -4.53     80.96 o 
   8  -8   1      235.56      135.88    134.18 o 
   9  -8   1     3242.36     2685.95    265.54 o 
  10  -8   1      370.66      140.41    158.53 o 
  11  -8   1       44.66     -129.09    125.13 o 
  12  -8   1       63.49     -117.20    155.70 o 
  13  -8   1      101.41       82.10    173.82 o 
 -14  -7   1       66.23       19.25    169.29 o 
 -13  -7   1        1.20      164.76    167.59 o 
 -12  -7   1        6.41     -144.94    146.07 o 
 -11  -7   1       27.39       69.07    151.74 o 
 -10  -7   1      699.49      666.39    190.80 o 
  -9  -7   1       17.39      -84.43     60.26 o 
  -8  -7   1     1032.88     1533.61    169.01 o 
  -7  -7   1       22.90       -5.21     53.61 o 
  -6  -7   1     1554.33     1675.41    116.47 o 
  -5  -7   1     1349.48     1308.64    184.34 o 
  -4  -7   1     5321.93     5256.68    207.72 o 
  -3  -7   1      292.58      284.51     35.84 o 
  -2  -7   1     1422.41     1388.61     63.72 o 
  -1  -7   1     2749.89     2785.08    101.16 o 
   0  -7   1    22138.92    21705.06    665.21 o 
   1  -7   1      356.88      751.21    156.27 o 
   2  -7   1     4111.32     4295.79    158.33 o 
   3  -7   1     1268.66      911.55    107.86 o 
   4  -7   1      927.32     1339.58    170.42 o 
   5  -7   1     1707.29     1791.96    169.85 o 
   6  -7   1       20.38       48.13     89.46 o 
   7  -7   1     1323.14     1830.46    254.21 o 
   8  -7   1      507.77      597.32    170.99 o 
   9  -7   1     1412.04     1465.84    252.52 o 
  10  -7   1        0.48        2.26    106.44 o 
  11  -7   1        1.80      -29.44    121.16 o 
  12  -7   1       93.41      159.66    164.19 o 
  13  -7   1       89.65     -223.36    148.91 o 
  14  -7   1      198.00       49.82    204.96 o 
 -14  -6   1       39.88      121.73    178.35 o 
 -13  -6   1       55.67      142.11    152.87 o 
 -12  -6   1      207.07      461.44    195.33 o 
 -11  -6   1       26.38      -99.65    125.13 o 
 -10  -6   1      512.21      879.84    207.22 o 
  -9  -6   1      343.31      306.30    126.82 o 
  -8  -6   1     3167.55     3658.97    187.20 o 
  -7  -6   1       63.22       75.52     75.30 o 
  -6  -6   1      998.44      921.36     93.06 o 
  -5  -6   1      244.38      378.83     62.09 o 
  -4  -6   1    15015.09    16004.80    407.72 o 
  -3  -6   1      825.95     1052.38     99.38 o 
  -2  -6   1    11345.50    11730.55    313.27 o 
  -1  -6   1      276.71      249.18     36.05 o 
   0  -6   1    16821.40    17095.37    528.17 o 
   1  -6   1     1058.77     1154.08     64.54 o 
   2  -6   1      152.72      170.53     36.55 o 
   3  -6   1     1403.71     1787.99    146.07 o 
   4  -6   1     4947.68     5013.51    304.04 o 
   5  -6   1        1.05      -53.79     57.75 o 
   6  -6   1        3.38      -57.18     63.41 o 
   7  -6   1       20.13      -96.25     72.47 o 
   8  -6   1     5325.75     5052.58    361.79 o 
   9  -6   1      307.51      229.87    139.85 o 
  10  -6   1        6.85       25.48    118.33 o 
  11  -6   1      123.97       66.24    164.76 o 
  12  -6   1      473.76      379.34    209.49 o 
  13  -6   1      764.02      721.31    255.35 o 
  14  -6   1       33.44     -148.34    174.38 o 
 -15  -5   1       12.79      -95.12    142.68 o 
 -14  -5   1       31.11     -133.05    144.94 o 
 -13  -5   1      207.94      152.87    151.17 o 
 -12  -5   1       77.14      101.35    130.79 o 
 -11  -5   1       55.67       97.38    128.52 o 
 -10  -5   1      279.10      311.40    157.40 o 
  -9  -5   1      114.22       94.55    112.67 o 
  -8  -5   1     1647.13     1805.97    120.66 o 
  -7  -5   1      719.44      759.63    107.95 o 
  -6  -5   1      161.14       75.28     55.09 o 
  -5  -5   1     1248.00      922.06     85.44 o 
  -4  -5   1     7345.66     7732.96    221.97 o 
  -3  -5   1     1830.40     1582.26     72.65 o 
  -2  -5   1      251.65      244.80     31.24 o 
  -1  -5   1      117.51      244.22     32.39 o 
   0  -5   1     2613.37     2448.37    110.40 o 
   1  -5   1      620.59      716.04     44.76 o 
   2  -5   1      315.18      258.18     68.51 o 
   3  -5   1       26.78       46.99     54.35 o 
   4  -5   1     9903.59     9981.73    517.49 o 
   5  -5   1     7429.54     6754.51    392.36 o 
   6  -5   1     2322.14     2309.42     97.30 o 
   7  -5   1      163.71      167.02     90.02 o 
   8  -5   1     6041.99     5480.61    375.94 o 
   9  -5   1      125.10       12.46    115.50 o 
  10  -5   1      187.05      247.42    146.64 o 
  11  -5   1       28.02      -83.79    121.16 o 
  12  -5   1      409.29      356.69    197.60 o 
  13  -5   1      771.09      649.97    249.68 o 
  14  -5   1       15.07      297.24    219.68 o 
 -15  -4   1        6.43     -107.57    137.58 o 
 -14  -4   1        9.52     -103.04    138.71 o 
 -13  -4   1      293.38      565.05    186.27 o 
 -12  -4   1       37.78      -11.89    120.03 o 
 -11  -4   1        0.13      -24.91    109.27 o 
 -10  -4   1       81.40       90.59    110.40 o 
  -9  -4   1     1927.02     2102.79    198.73 o 
  -8  -4   1      956.83     1282.39    200.99 o 
  -7  -4   1     2288.52     2383.64    153.43 o 
  -6  -4   1      133.93       70.81     50.95 o 
  -5  -4   1     5665.49     6075.70    217.38 o 
  -4  -4   1     3410.14     2840.33    105.00 o 
  -3  -4   1      663.23      521.39     51.49 o 
  -2  -4   1      771.97      675.62     38.98 o 
  -1  -4   1     5216.83     5179.80    182.78 o 
   0  -4   1     7250.39     8820.33    279.96 o 
   1  -4   1     2225.15     2411.06     90.82 o 
   2  -4   1     1031.60     1173.12     95.68 o 
   3  -4   1     3826.18     4708.91    266.10 o 
   4  -4   1    28135.98    27048.06   1246.16 o 
   5  -4   1      577.02      663.53     42.47 o 
   6  -4   1     4710.02     4581.77    167.78 o 
   7  -4   1      219.06      243.56     54.11 o 
   8  -4   1     6051.14     6029.80    395.19 o 
   9  -4   1      182.48      179.48    118.90 o 
  10  -4   1      143.48      146.07    136.45 o 
  11  -4   1       11.41     -159.10    122.86 o 
  12  -4   1      440.53      203.82    169.85 o 
  13  -4   1      107.76      -71.90    138.15 o 
  14  -4   1       18.57       28.31    189.10 o 
  15  -4   1       16.07       -1.70    190.24 o 
 -15  -3   1        0.01      -18.68    135.88 o 
 -14  -3   1        4.04      -77.00    127.96 o 
 -13  -3   1      241.86      520.88    164.76 o 
 -12  -3   1      110.86      467.10    163.06 o 
 -11  -3   1        2.50      -86.63     98.52 o 
 -10  -3   1      387.30      408.78    143.24 o 
  -9  -3   1     4129.94     4096.87    282.52 o 
  -8  -3   1      419.08      576.94    126.82 o 
  -7  -3   1       43.76      118.33     80.96 o 
  -6  -3   1       85.30       48.62     42.64 o 
  -5  -3   1     6761.29     7284.45    244.13 o 
  -4  -3   1       84.68       13.32     30.30 o 
  -3  -3   1     3571.83     3864.25    118.63 o 
  -2  -3   1     1013.44      821.40     41.33 o 
  -1  -3   1    18805.76    19149.51    388.71 o 
   0  -3   1        9.91       -8.46     10.27 o 
   1  -3   1     9584.96    10724.56    494.27 o 
   2  -3   1     5453.25     4723.06    246.85 o 
   3  -3   1    14795.08    17233.92    801.71 o 
   4  -3   1     2960.73     3622.41    227.60 o 
   5  -3   1    11806.21    11880.78    375.86 o 
   6  -3   1      888.86      817.67     58.88 o 
   7  -3   1     5220.27     4358.49    173.76 o 
   8  -3   1      107.84       -5.12     49.32 o 
   9  -3   1     1343.55     1315.57    164.19 o 
  10  -3   1      244.93      135.32    129.65 o 
  11  -3   1      291.59      175.52    164.19 o 
  12  -3   1      498.72      298.94    181.74 o 
  13  -3   1      342.80      598.45    242.32 o 
  14  -3   1       66.07      -42.46    170.42 o 
  15  -3   1        2.76      -15.29    179.48 o 
 -15  -2   1       23.96      -31.14    149.47 o 
 -14  -2   1       16.92      128.52    139.28 o 
 -13  -2   1       49.74     -108.14     97.95 o 
 -12  -2   1      589.67      542.40    155.70 o 
 -11  -2   1      367.45      867.95    181.18 o 
 -10  -2   1      152.42      214.58    112.10 o 
  -9  -2   1     3026.23     2888.08    219.11 o 
  -8  -2   1     1459.27     1601.15    149.47 o 
  -7  -2   1      500.59      267.80     95.68 o 
  -6  -2   1       28.17      122.86     59.45 o 
  -5  -2   1    11171.33    11066.53    498.80 o 
  -4  -2   1        5.67       32.31     27.20 o 
  -3  -2   1     3482.19     4829.94    159.18 o 
  -2  -2   1     3045.67     3317.98     96.82 o 
  -1  -2   1     4157.14     4298.93    129.30 o 
   0  -2   1    19707.96    22418.42    989.11 o 
   1  -2   1    18416.07    19984.41    882.67 o 
   2  -2   1     3016.84     3169.47    175.52 o 
   3  -2   1     7128.50     6653.73    340.27 o 
   4  -2   1      478.28      681.71     74.17 o 
   5  -2   1     3041.19     3207.87    127.26 o 
   6  -2   1      190.99      184.31     48.69 o 
   7  -2   1     2259.68     1985.04    104.94 o 
   8  -2   1      536.02      564.63     97.67 o 
   9  -2   1     2331.18     1895.01    114.54 o 
  10  -2   1      106.71       17.25     55.50 o 
  11  -2   1       78.02      -70.77    131.92 o 
  12  -2   1       25.08      -18.68    132.49 o 
  13  -2   1      561.57      255.35    203.82 o 
  14  -2   1        9.88       22.08    185.14 o 
  15  -2   1       19.03     -121.73    164.76 o 
 -14  -1   1      107.50      176.08    150.60 o 
 -13  -1   1       37.08      118.33    120.60 o 
 -12  -1   1     1448.64     2500.81    285.35 o 
 -11  -1   1        5.68      -28.31     69.64 o 
 -10  -1   1      230.53      167.02     97.95 o 
  -9  -1   1     1928.05     2494.58    193.07 o 
  -8  -1   1     1796.22     1564.92    140.98 o 
  -7  -1   1     2285.15     2363.80    169.29 o 
  -6  -1   1     2051.62     1998.04    142.11 o 
  -5  -1   1    10277.67     8686.88    399.16 o 
  -4  -1   1      720.38      583.73     83.79 o 
  -3  -1   1    28677.54    29802.52   1171.42 o 
  -2  -1   1      417.38      244.02     44.16 o 
  -1  -1   1    32076.11    34079.96    983.46 o 
   2  -1   1       13.45       67.38     30.01 o 
   3  -1   1    38344.41    38985.09   1128.07 o 
   4  -1   1       12.25       -4.02     16.69 o 
   5  -1   1    23902.59    20007.99    535.59 o 
   6  -1   1       18.79      -35.67     32.84 o 
   7  -1   1     7723.92     7052.89    335.18 o 
   8  -1   1      354.48      429.16     88.89 o 
   9  -1   1     5496.65     5588.18    300.64 o 
  10  -1   1       55.51      112.10     83.79 o 
  11  -1   1      171.51      179.51     92.29 o 
  12  -1   1       10.07     -194.77    130.22 o 
  13  -1   1      389.94      201.56    176.65 o 
  14  -1   1       28.90      -19.82    182.88 o 
  15  -1   1       11.20      -40.20    158.53 o 
 -15   0   1        0.30      -61.15    150.60 o 
 -13   0   1       76.61      -62.28     99.65 o 
 -12   0   1      717.42      943.82    183.44 o 
 -11   0   1       52.34       26.04     86.06 o 
 -10   0   1       93.80      123.99     84.36 o 
  -9   0   1       84.38       21.51     76.43 o 
  -8   0   1     1110.76     1057.06    150.04 o 
  -7   0   1      368.66      630.72    107.01 o 
  -6   0   1     6648.56     5987.91    298.38 o 
  -5   0   1      563.94      600.72     88.89 o 
  -4   0   1     7452.61     7958.78    352.16 o 
  -3   0   1     3489.73     2770.88    143.81 o 
  -2   0   1     1106.88      798.31     54.92 o 
   3   0   1      672.33      511.83     61.71 o 
   4   0   1      883.83      749.62     69.07 o 
   5   0   1     5196.27     6038.79    190.12 o 
   6   0   1      206.96      302.63     50.42 o 
   7   0   1     2207.00     1904.63     93.67 o 
   8   0   1     2073.78     1694.57    137.58 o 
   9   0   1     3511.67     3531.82    229.30 o 
  10   0   1      399.47      311.96    113.80 o 
  11   0   1       31.08       79.27     89.46 o 
  12   0   1      493.13      522.58    148.91 o 
  13   0   1      520.58      557.69    159.10 o 
  15   0   1        5.13      -57.18    150.04 o 
 -15   1   1        3.15      -74.17    168.16 o 
 -14   1   1      295.48       96.25    184.57 o 
 -13   1   1      160.09       45.86    165.89 o 
 -12   1   1       85.04      193.07    119.46 o 
 -11   1   1      102.85      390.10    126.82 o 
 -10   1   1     1316.42     1610.78    194.77 o 
  -9   1   1      564.20      760.94    135.88 o 
  -8   1   1     3090.55     2991.69    193.07 o 
  -7   1   1        0.34        2.26     45.29 o 
  -6   1   1     6021.39     5872.41    286.49 o 
  -5   1   1      889.45      740.56     92.85 o 
  -4   1   1     5359.55     5671.98    259.31 o 
  -3   1   1       84.78       37.93     26.04 o 
  -2   1   1    55341.66    55119.77   2099.39 o 
  -1   1   1       16.82        0.57     16.42 o 
   2   1   1    18273.15    17918.43    740.00 o 
   3   1   1      273.92      254.21     42.46 o 
   4   1   1     9550.10     9751.86    423.50 o 
   5   1   1     1201.40     1352.03    107.57 o 
   6   1   1     2060.84     1795.83     89.35 o 
   7   1   1      211.52      279.21     60.05 o 
   8   1   1     1570.25     1586.29     94.87 o 
   9   1   1      606.30      573.54    131.92 o 
  10   1   1      415.56      434.26    133.62 o 
  11   1   1       15.64       -7.36     85.49 o 
  12   1   1      729.79      705.46    170.99 o 
  13   1   1      168.18       37.37    112.10 o 
  14   1   1       16.89       80.40    125.69 o 
 -15   2   1        5.27      -84.36    175.52 o 
 -14   2   1       59.17      -92.29    189.67 o 
 -13   2   1      578.43      943.25    269.50 o 
 -12   2   1       26.19     -133.62    143.81 o 
 -11   2   1      103.02       62.55     75.69 o 
 -10   2   1       25.89       51.72     86.06 o 
  -9   2   1     4563.56     4294.33    200.49 o 
  -8   2   1     3676.04     3762.07    245.72 o 
  -7   2   1      315.41      318.48     66.47 o 
  -6   2   1     4268.03     3821.78    161.82 o 
  -5   2   1    12245.98    11605.03    376.81 o 
  -4   2   1    10920.72     9657.44    311.13 o 
  -3   2   1     6746.18     6845.46    224.04 o 
  -2   2   1      270.38      176.78     42.75 o 
  -1   2   1    38643.23    45018.00   1963.51 o 
   0   2   1    21293.65    26741.19   1167.46 o 
   1   2   1     5739.06     7907.17    243.72 o 
   2   2   1     2229.34     1672.54     72.24 o 
   3   2   1      780.60     1201.43     87.76 o 
   4   2   1    75349.50    82476.96   3166.64 o 
   5   2   1     7201.82     7244.82    346.50 o 
   7   2   1       87.45      120.55     44.64 o 
   8   2   1     2991.68     3561.10    159.37 o 
   9   2   1       15.89       -2.16     53.66 o 
  10   2   1      882.69     1426.20    206.66 o 
  11   2   1       66.47       46.99    114.37 o 
  12   2   1      735.99     1079.14    206.66 o 
  13   2   1       12.18       63.98    125.13 o 
  14   2   1       29.15      211.18    139.85 o 
  15   2   1        0.90      -70.21    122.29 o 
 -15   3   1        3.10      -25.48    200.99 o 
 -14   3   1       85.32      -62.28    199.86 o 
 -13   3   1      217.38      211.18    202.13 o 
 -12   3   1       13.89     -138.15    146.07 o 
 -11   3   1       10.43     -102.48    130.22 o 
 -10   3   1        0.19      -81.56     54.37 o 
  -9   3   1      526.93      466.69     86.44 o 
  -8   3   1      845.20      769.86    152.87 o 
  -7   3   1      864.47      793.20    116.63 o 
  -6   3   1      170.02      142.39     62.00 o 
  -5   3   1     9923.01    11813.33    380.04 o 
  -4   3   1    10796.10     8922.09    291.25 o 
  -3   3   1    18908.16    19228.83    577.04 o 
  -2   3   1      338.08      277.27     32.41 o 
  -1   3   1     3455.56     2647.11     95.75 o 
   0   3   1      286.69      361.60     76.15 o 
   1   3   1    13278.35    14716.43    443.37 o 
   2   3   1     4713.14     4072.66    147.81 o 
   3   3   1     5865.40     6317.63    220.54 o 
   4   3   1    12370.92    13261.61    574.11 o 
   5   3   1     8383.06     8370.39    396.33 o 
   6   3   1      283.18      180.04     75.87 o 
   7   3   1     4178.62     3899.07    168.46 o 
   8   3   1      284.88      381.41    176.93 o 
   9   3   1     1887.78     1760.68    159.48 o 
  10   3   1     1005.91     1579.77    332.06 o 
  11   3   1       13.40       12.46     96.82 o 
  12   3   1      226.03      266.67    151.17 o 
  13   3   1      175.14      426.33    158.53 o 
  14   3   1       14.99     -109.84    103.04 o 
  15   3   1       18.72      -80.40    130.22 o 
  16   3   1      193.19      172.68    154.57 o 
 -14   4   1        6.84     -186.84    160.23 o 
 -13   4   1      260.61      442.19    206.09 o 
 -12   4   1        0.36       21.51    163.63 o 
 -11   4   1       71.50       22.08    116.07 o 
 -10   4   1      221.19      127.96    135.88 o 
  -9   4   1     3067.90     2946.12    151.73 o 
  -8   4   1      388.38      414.92     78.16 o 
  -7   4   1       94.23       60.53     91.72 o 
  -6   4   1       12.66        2.48     33.49 o 
  -5   4   1    11223.07    11483.73    371.92 o 
  -4   4   1     2062.95     1920.63    130.50 o 
  -3   4   1     1121.58     1637.39     93.70 o 
  -2   4   1      381.61      233.13     73.60 o 
  -1   4   1    21597.46    23360.68    686.98 o 
   0   4   1      471.39      421.00     37.92 o 
   1   4   1     2553.83     2523.61    102.37 o 
   2   4   1      898.01      772.53     51.82 o 
   3   4   1     4242.14     5238.05    194.29 o 
   4   4   1    11611.39    12606.15    415.06 o 
   5   4   1     1385.39     1515.66    129.09 o 
   6   4   1        0.79        2.83     48.13 o 
   7   4   1     3920.68     4891.22    287.62 o 
   8   4   1       24.58        9.78     55.53 o 
   9   4   1      895.62      987.21    127.80 o 
  10   4   1       88.48       52.02     73.10 o 
  11   4   1      118.64       68.22     78.87 o 
  12   4   1      360.61      685.64    191.93 o 
  13   4   1      151.07       18.12    132.49 o 
  14   4   1       28.84       18.12    118.90 o 
  15   4   1       24.84      -11.89    133.62 o 
 -14   5   1      285.38      238.93    214.58 o 
 -13   5   1       30.76      122.86    193.07 o 
 -12   5   1      436.44      174.95    174.38 o 
 -11   5   1       19.67       20.38    143.24 o 
 -10   5   1      374.75      296.11    152.87 o 
  -9   5   1     1414.94     1003.27    216.85 o 
  -8   5   1     3160.49     2851.84    258.18 o 
  -7   5   1      175.70      130.93     66.24 o 
  -6   5   1      727.54      711.57     60.89 o 
  -5   5   1     6314.84     6006.88    214.54 o 
  -4   5   1     2433.48     2209.31     98.60 o 
  -3   5   1     3786.44     4275.60    156.02 o 
  -2   5   1      328.15      409.12     51.52 o 
  -1   5   1    11704.40    13875.98    426.36 o 
   0   5   1     4512.08     5598.15    253.36 o 
   1   5   1     9528.43    10049.49    346.22 o 
   2   5   1     5561.83     5709.73    207.45 o 
   3   5   1       16.39      -26.38     27.19 o 
   4   5   1       95.11      113.53     47.56 o 
   5   5   1     3520.70     3331.20    157.04 o 
   6   5   1       22.82       16.99     55.49 o 
   7   5   1     3121.07     3091.90    219.68 o 
   8   5   1      308.21      360.81     80.63 o 
   9   5   1     1948.62     2052.49    159.66 o 
  10   5   1       69.33       42.76     72.02 o 
  11   5   1       17.90       25.03     82.38 o 
  12   5   1       50.73       36.24    125.69 o 
  13   5   1      455.96      558.82    203.26 o 
  14   5   1       69.01      139.85    132.49 o 
  15   5   1        1.23        5.66    138.15 o 
 -14   6   1      545.61      621.10    271.77 o 
 -13   6   1       84.70      -89.46    174.38 o 
 -12   6   1      667.02      693.00    247.99 o 
 -11   6   1      119.54       49.26    164.19 o 
 -10   6   1      103.24       40.76    127.39 o 
  -9   6   1      195.20      289.32    134.18 o 
  -8   6   1     1486.65     1626.63    257.05 o 
  -7   6   1        0.01      -22.65     83.79 o 
  -6   6   1      304.98      296.20     58.77 o 
  -5   6   1     3990.24     4051.57    161.39 o 
  -4   6   1     7775.66     9571.43    316.13 o 
  -3   6   1     2370.34     2534.24    109.82 o 
  -2   6   1     5191.82     5903.96    206.82 o 
  -1   6   1     7240.22     7061.62    240.22 o 
   0   6   1    25602.61    26341.39    788.33 o 
   1   6   1      369.20      525.55     65.62 o 
   2   6   1        0.01      -20.25     30.18 o 
   3   6   1     4132.67     3932.96    166.96 o 
   4   6   1     3568.22     4007.20    176.51 o 
   5   6   1     1309.65      946.33    107.69 o 
   6   6   1       64.78       34.71     47.87 o 
   7   6   1      745.03      860.59    147.77 o 
   8   6   1      572.64      685.39     99.25 o 
   9   6   1     1029.66     1168.37    135.41 o 
  10   6   1       14.62      -65.21     68.76 o 
  11   6   1      511.28      626.00    187.41 o 
  12   6   1        1.15      -46.90     74.85 o 
  13   6   1      251.89      381.60    168.16 o 
  14   6   1        5.15       61.71    154.00 o 
  15   6   1        5.23      -90.59    131.35 o 
 -13   7   1       47.17       27.18    176.65 o 
 -12   7   1      259.28      220.81    184.57 o 
 -11   7   1       85.23      114.93    161.93 o 
 -10   7   1        1.22      -59.45     88.89 o 
  -9   7   1     1714.12     1559.26    275.16 o 
  -8   7   1     2867.70     2538.75    249.12 o 
  -7   7   1       46.81       55.49    101.35 o 
  -6   7   1      916.50     1160.10    199.29 o 
  -5   7   1      244.07      365.31    114.37 o 
  -4   7   1    12267.08    12849.37    414.62 o 
  -3   7   1      580.01      604.14    176.65 o 
  -2   7   1     3105.21     3183.34    196.46 o 
  -1   7   1     5806.17     6147.65    219.66 o 
   0   7   1    19570.50    19750.36    609.36 o 
   1   7   1     2977.09     2515.07    119.86 o 
   2   7   1     3835.44     3534.65    200.99 o 
   3   7   1      675.46      673.32     87.25 o 
   4   7   1     5693.59     5580.11    229.09 o 
   5   7   1     2227.01     2279.07    133.35 o 
   6   7   1       29.00      -19.50     46.97 o 
   7   7   1      757.15      758.78    111.79 o 
   8   7   1     1094.80      911.55    170.99 o 
   9   7   1     1180.07     1601.06    223.64 o 
  10   7   1        4.16        8.85     72.37 o 
  11   7   1      325.94      318.22     99.55 o 
  12   7   1      243.40      295.73    100.29 o 
  13   7   1      119.14      -45.29    123.99 o 
  14   7   1       34.83      -23.21    135.88 o 
  15   7   1        2.80       55.49    150.60 o 
 -13   8   1       40.76       40.20    185.14 o 
 -12   8   1        3.43      129.09    157.40 o 
 -11   8   1      224.85      -27.74    155.13 o 
 -10   8   1       51.56      -61.15    136.45 o 
  -9   8   1     1967.86     2456.65    339.14 o 
  -7   8   1      379.15      369.15    142.68 o 
  -6   8   1        1.03      -46.43     87.76 o 
  -5   8   1      146.70       46.43     91.72 o 
  -4   8   1     6243.25     6319.12    383.30 o 
  -3   8   1       92.69       45.95     44.24 o 
  -2   8   1      104.98      100.81     70.49 o 
  -1   8   1      605.55      646.38     76.23 o 
   0   8   1      690.28      665.21     78.36 o 
   1   8   1      719.74      937.39     82.52 o 
   2   8   1      532.52      555.52     79.11 o 
   3   8   1      811.68      735.27    172.40 o 
   4   8   1     1931.00     2192.03    128.18 o 
   5   8   1      523.65      375.46     82.67 o 
   6   8   1     1919.38     1947.95    130.99 o 
   7   8   1       35.75        4.09     60.71 o 
   8   8   1     1465.57     1563.92    474.46 o 
   9   8   1      277.41      185.71     83.25 o 
  10   8   1      122.94       88.25    100.78 o 
  11   8   1       62.46       80.82     83.75 o 
  12   8   1      207.46      113.08     88.49 o 
  13   8   1       44.25      123.99    138.71 o 
  14   8   1       32.55      -13.02    128.52 o 
 -12   9   1        5.76     -121.16    170.42 o 
 -11   9   1        0.92     -140.98    131.35 o 
 -10   9   1      832.46      409.91    189.67 o 
  -9   9   1      690.17      873.05    224.77 o 
  -8   9   1      569.72      532.77    185.71 o 
  -7   9   1      165.82      214.02    140.98 o 
  -6   9   1      164.45      118.33    126.82 o 
  -5   9   1     3336.63     3746.97    289.32 o 
  -4   9   1     1902.41     1910.29    186.27 o 
  -3   9   1       42.37       -5.66     66.81 o 
  -2   9   1      874.04     1060.73     92.85 o 
  -1   9   1     2952.32     3103.12    143.57 o 
   0   9   1     2938.10     2845.22    137.62 o 
   1   9   1      137.21      171.88     61.64 o 
   2   9   1     4474.17     4274.90    142.76 o 
   3   9   1     1165.35     1463.72    136.90 o 
   4   9   1    12016.84    12141.39    434.37 o 
   5   9   1      100.58       96.37     62.18 o 
   6   9   1       14.21       11.38     57.40 o 
   7   9   1        5.18      -24.25     60.78 o 
   8   9   1     1377.80     1096.47    146.92 o 
   9   9   1       25.47      -50.88     58.05 o 
  10   9   1       30.01      -22.88     70.65 o 
  11   9   1       23.71      -31.36     73.95 o 
  12   9   1      209.55      209.19     86.78 o 
  13   9   1        2.95      -78.11     83.23 o 
  14   9   1       22.90       -7.36    133.62 o 
 -12  10   1        1.15     -134.18    152.87 o 
 -11  10   1        0.55     -126.82    140.41 o 
 -10  10   1      132.68        7.36    145.51 o 
  -9  10   1      661.43      879.84    237.80 o 
  -8  10   1      123.58      -83.79    122.29 o 
  -7  10   1      165.15      275.73    145.51 o 
  -6  10   1      731.37      901.36    217.98 o 
  -5  10   1     8857.22     9651.08    565.61 o 
  -4  10   1       31.40      -32.84     84.36 o 
  -3  10   1     2834.69     2982.63    232.70 o 
  -2  10   1      897.58     1313.53    185.71 o 
  -1  10   1     9159.42     8558.91    311.72 o 
   0  10   1     1168.80     1346.50    111.25 o 
   1  10   1     2530.65     2489.30    135.55 o 
   2  10   1     1355.63     1374.66    101.60 o 
   3  10   1     2808.84     2642.17    150.97 o 
   4  10   1     1589.61     1525.95    132.44 o 
   5  10   1     1253.48     1307.27    146.41 o 
   6  10   1      412.60      413.03    129.94 o 
   7  10   1      454.65      395.05     95.59 o 
   8  10   1     1111.20     1867.19    419.54 o 
   9  10   1      690.50      404.14     87.57 o 
  10  10   1       13.36      -27.07     63.38 o 
  11  10   1       20.59       56.58     77.44 o 
  12  10   1       74.10      115.13     80.52 o 
  13  10   1       31.58       66.64     86.73 o 
  14  10   1       47.90      -36.24    107.57 o 
 -11  11   1        3.60     -172.12    146.64 o 
 -10  11   1        3.36      -88.89    137.02 o 
  -9  11   1      377.62      445.02    199.86 o 
  -8  11   1        3.46     -182.88    137.58 o 
  -7  11   1      431.13      324.42    152.30 o 
  -6  11   1        6.82     -115.50    116.63 o 
  -5  11   1     1524.68     1347.51    240.63 o 
  -4  11   1     1651.90     1808.38    252.52 o 
  -3  11   1      204.17       90.59    103.61 o 
  -2  11   1        0.30       -5.66     86.63 o 
  -1  11   1     1284.78     1238.80    142.11 o 
   0  11   1      378.22      279.05     82.65 o 
   1  11   1     2341.50     2057.95    126.72 o 
   2  11   1      401.18      378.49     87.98 o 
   3  11   1      585.79      299.24     87.46 o 
   4  11   1      221.60      288.91     86.99 o 
   5  11   1     2506.52     2465.15    174.95 o 
   6  11   1      470.18      638.22    165.61 o 
   7  11   1      332.92      146.26     90.86 o 
   8  11   1        1.27      -80.05     53.36 o 
   9  11   1      337.63      416.89     86.24 o 
  10  11   1       11.45      -44.93     69.14 o 
  11  11   1        0.08      -90.08     60.06 o 
  12  11   1        9.31       25.82     75.01 o 
  13  11   1       65.83      137.05     90.38 o 
 -10  12   1      321.83      127.96    197.03 o 
  -9  12   1      376.50      276.86    198.16 o 
  -8  12   1      101.09     -198.73    132.49 o 
  -7  12   1      552.88      328.95    178.35 o 
  -6  12   1      703.19     1094.42    231.57 o 
  -5  12   1     2079.26     1908.59    215.15 o 
  -4  12   1      503.33      412.18    157.96 o 
  -3  12   1      111.51      144.38    116.07 o 
  -2  12   1      911.67     1152.74    195.90 o 
  -1  12   1     1594.50     1289.76    206.66 o 
   0  12   1       67.09       -2.83     90.59 o 
   1  12   1     1322.89     1930.52    251.95 o 
   2  12   1       34.90       68.04     74.20 o 
   3  12   1     1014.27     1426.68    156.44 o 
   4  12   1       55.05      -41.41     65.64 o 
   5  12   1     1357.48     1493.95    398.87 o 
   6  12   1       53.73       37.31     88.28 o 
   7  12   1      148.45      225.91    159.10 o 
   8  12   1        1.06      -81.99     55.54 o 
   9  12   1       63.31      -23.45     58.73 o 
  10  12   1       33.69      -51.11     97.95 o 
  11  12   1       16.78       36.32     82.38 o 
  12  12   1        6.95     -109.53     73.02 o 
  -9  13   1        6.15       99.08    167.02 o 
  -8  13   1      466.20      537.87    205.52 o 
  -7  13   1       53.50      -92.85    124.56 o 
  -6  13   1      113.81      -60.58    122.86 o 
  -5  13   1      165.76      301.77    166.46 o 
  -4  13   1     2676.00     2700.67    254.21 o 
  -3  13   1       49.26      131.92    117.20 o 
  -2  13   1       17.41      109.27    110.40 o 
  -1  13   1      100.10        9.06     93.99 o 
   0  13   1      821.22     1059.32    185.14 o 
   1  13   1     1046.28      963.64    192.50 o 
   2  13   1      127.04      157.07     99.36 o 
   3  13   1      125.47       66.32     84.29 o 
   4  13   1     1002.84     1185.49    208.64 o 
   5  13   1      493.71      465.55    118.50 o 
   6  13   1        0.09      -62.46     79.07 o 
   7  13   1       42.80      -13.51     51.84 o 
   8  13   1      286.57      255.73     80.83 o 
   9  13   1      111.45       81.87     67.72 o 
  10  13   1       20.10        3.91     67.10 o 
  11  13   1        0.12      -89.24     74.08 o 
  12  13   1       10.41      -32.12     77.06 o 
  -8  14   1      224.27      306.30    191.93 o 
  -7  14   1       23.65      -92.29    137.58 o 
  -6  14   1      312.82      220.81    166.46 o 
  -5  14   1        0.58     -139.28    112.10 o 
  -4  14   1      994.78      850.97    207.79 o 
  -3  14   1      420.66      513.52    168.72 o 
  -2  14   1       40.57       32.27    127.39 o 
  -1  14   1        0.25     -101.35     92.29 o 
   0  14   1     2408.06     1979.36    208.92 o 
   1  14   1      298.89      356.13    147.21 o 
   2  14   1        8.44      -55.49     83.79 o 
   3  14   1      108.47      -38.25    149.75 o 
   4  14   1      789.99      730.06    211.18 o 
   5  14   1       15.65      -67.04     74.90 o 
   6  14   1       40.39      -11.38     73.04 o 
   7  14   1       53.31      -10.61     59.05 o 
   8  14   1      285.39      156.15     93.71 o 
   9  14   1        8.30      -89.10     63.20 o 
  10  14   1       51.30       46.31     71.10 o 
  11  14   1        0.71      -54.48     93.42 o 
  -7  15   1        0.03      105.31    174.95 o 
  -6  15   1      144.72      -27.74    139.85 o 
  -5  15   1      188.52      186.84    167.02 o 
  -4  15   1      781.61      653.94    202.69 o 
  -3  15   1       51.70       46.99    121.16 o 
  -2  15   1        2.01      -36.24     95.12 o 
  -1  15   1       49.19      109.84    128.52 o 
   0  15   1     2207.27     2147.52    228.74 o 
   1  15   1       42.80      -25.48    116.07 o 
   2  15   1        3.79      -77.00    104.18 o 
   3  15   1        1.19     -104.18     92.29 o 
   4  15   1      520.10      500.91    132.16 o 
   5  15   1        1.34      -30.61     75.39 o 
   6  15   1       14.34      -37.17     58.38 o 
   7  15   1        0.93       -6.65     58.40 o 
   8  15   1      174.89      113.52     78.54 o 
   9  15   1        1.25      -74.95     68.70 o 
  -5  16   1      288.30       12.46    159.10 o 
  -4  16   1       65.80       68.51    142.68 o 
  -3  16   1      123.29       48.13    149.47 o 
  -2  16   1        5.46       61.71    135.88 o 
  -1  16   1      155.92       97.95    139.85 o 
   0  16   1      158.83      258.18    161.93 o 
   1  16   1      237.10      160.79    157.40 o 
   2  16   1       29.00       31.71    130.22 o 
   3  16   1      152.47      110.97    148.91 o 
   4  16   1      100.08       13.02    144.38 o 
   5  16   1        5.94      -22.77     65.62 o 
   6  16   1       26.88       12.17     58.21 o 
   7  16   1       15.92      -51.89     65.41 o 
   8  16   1       56.25       -2.74     84.36 o 
  -2  17   1       28.20      -35.10    135.32 o 
  -1  17   1      390.94      505.60    193.07 o 
   0  17   1       19.22     -108.71    130.79 o 
   1  17   1       46.58        9.63    144.94 o 
   2  17   1        1.89     -127.39    126.82 o 
   3  17   1      365.80      288.75    172.12 o 
   4  17   1       83.86      186.27    172.12 o 
   5  17   1       61.39      280.82    203.26 o 
   6  17   1        0.52      -51.52    189.67 o 
  -2 -17   2        0.05     -185.99    123.99 o 
  -1 -17   2       74.62       77.57    156.83 o 
   0 -17   2      226.80      217.98    167.59 o 
  -6 -16   2        6.96      118.90    194.20 o 
  -5 -16   2      483.58      780.19    237.23 o 
  -4 -16   2       46.35      -79.27    125.69 o 
  -3 -16   2       53.12       50.96    140.98 o 
  -2 -16   2       33.42      -15.85    129.09 o 
  -1 -16   2      284.36      361.79    168.16 o 
   0 -16   2       91.60       37.37    137.58 o 
   1 -16   2      152.57      256.48    154.57 o 
   2 -16   2       14.50        5.66    130.79 o 
   3 -16   2       94.43        5.10    126.82 o 
   4 -16   2      248.65      178.91    157.40 o 
  -8 -15   2       10.66       -6.76    115.62 o 
  -7 -15   2        0.34      -82.29    167.87 o 
  -6 -15   2       34.62      105.22    108.82 o 
  -5 -15   2      849.42      751.54    149.30 o 
  -4 -15   2        5.14       -1.13    131.92 o 
  -3 -15   2       68.11      -31.14    126.26 o 
  -2 -15   2       59.09      -10.76    120.03 o 
  -1 -15   2     1205.57     1357.13    249.68 o 
   0 -15   2      131.44      127.39    136.45 o 
   1 -15   2      303.28       58.88    121.73 o 
   2 -15   2        2.62      -84.93    112.10 o 
   3 -15   2      438.26      724.14    198.73 o 
   4 -15   2      166.08      179.48    146.64 o 
   5 -15   2      339.26      385.57    167.59 o 
   6 -15   2       12.54       -7.93    139.85 o 
  -9 -14   2       13.43     -163.56    109.54 o 
  -8 -14   2      293.34      266.65    131.41 o 
  -7 -14   2      124.55       -0.88     96.27 o 
  -6 -14   2        5.37       53.35     91.96 o 
  -5 -14   2      424.38      301.56    118.32 o 
  -4 -14   2      112.66       85.62     83.25 o 
  -3 -14   2      117.88       -3.40    104.74 o 
  -2 -14   2        6.45        1.70     87.76 o 
  -1 -14   2      670.77      942.12    202.13 o 
   0 -14   2       56.78       71.34    122.29 o 
   1 -14   2      487.62      276.86    146.07 o 
   2 -14   2       18.72      -48.13     91.15 o 
   3 -14   2      162.12      126.26    121.16 o 
   4 -14   2      141.33       23.78    114.37 o 
   5 -14   2      823.64      620.53    189.10 o 
   6 -14   2       34.17     -131.35    109.27 o 
   7 -14   2       92.73       53.79    148.34 o 
   8 -14   2        0.95     -121.73    128.52 o 
 -10 -13   2       50.55      198.73    144.94 o 
  -9 -13   2       13.98       17.48    108.20 o 
  -8 -13   2      271.98      159.86    126.54 o 
  -7 -13   2       24.13       29.29     87.33 o 
  -6 -13   2      200.82      221.95    104.16 o 
  -5 -13   2      236.59      240.43    105.47 o 
  -4 -13   2       71.20       54.94     65.01 o 
  -3 -13   2       74.10       90.11     65.67 o 
  -2 -13   2       80.88      -18.12    109.84 o 
  -1 -13   2      298.42      263.84    136.45 o 
   0 -13   2       23.35      -60.58     91.15 o 
   1 -13   2       19.91      -84.36     80.96 o 
   2 -13   2      178.19       20.95    100.78 o 
   3 -13   2      896.37     1112.54    210.62 o 
   4 -13   2      182.29      176.65    136.45 o 
   5 -13   2      148.61      276.30    143.81 o 
   6 -13   2        0.00     -101.91    105.88 o 
   7 -13   2      196.35      317.63    164.19 o 
   8 -13   2       12.41       16.99    129.65 o 
   9 -13   2      228.73      152.30    155.70 o 
 -11 -12   2        0.03      -48.13    140.41 o 
 -10 -12   2       73.68      -31.14    151.74 o 
  -9 -12   2        4.59      -52.35     87.97 o 
  -8 -12   2      264.00      225.72    112.61 o 
  -7 -12   2        6.43       11.99     87.62 o 
  -6 -12   2      589.46      537.29    126.90 o 
  -5 -12   2       86.89       -1.78     58.76 o 
  -4 -12   2      706.05      666.24     98.20 o 
  -3 -12   2        2.21      -61.12     51.86 o 
  -2 -12   2      749.41      854.06    126.45 o 
  -1 -12   2       31.66       58.32    105.88 o 
   0 -12   2     2175.05     1820.26    187.41 o 
   1 -12   2      156.18      153.43    107.57 o 
   2 -12   2      295.09      404.82    138.71 o 
   3 -12   2      168.65      -83.79     79.83 o 
   4 -12   2     2438.03     2375.12    223.07 o 
   5 -12   2      678.38      943.82    190.24 o 
   6 -12   2       82.41       46.99    127.96 o 
   7 -12   2      331.55      314.23    160.79 o 
   8 -12   2      352.39      337.44    166.46 o 
   9 -12   2      323.33      377.08    186.84 o 
  10 -12   2       40.44       61.15    173.25 o 
 -12 -11   2       11.93      147.21    171.55 o 
 -11 -11   2        6.61       -7.36    108.14 o 
 -10 -11   2      146.38       97.38    163.06 o 
  -9 -11   2       65.51      -43.03    125.13 o 
  -8 -11   2      279.56      293.85    113.39 o 
  -7 -11   2      164.36      234.29     99.57 o 
  -6 -11   2      593.53      626.34     98.41 o 
  -5 -11   2       45.24       -0.51     58.56 o 
  -4 -11   2     2006.57     2004.93    109.92 o 
  -3 -11   2      108.41       54.78     69.29 o 
  -2 -11   2      375.75      318.72     72.56 o 
  -1 -11   2        0.89      -66.88     44.59 o 
   0 -11   2     2153.90     1841.78    178.91 o 
   1 -11   2      432.25      441.72    135.03 o 
   2 -11   2       27.86        7.36     68.51 o 
   3 -11   2        1.74      -37.37     78.13 o 
   4 -11   2     1143.73     1727.41    233.27 o 
   5 -11   2       79.99      142.11    123.43 o 
   6 -11   2       92.84      157.96    119.46 o 
   7 -11   2      476.50      647.71    191.37 o 
   8 -11   2     1898.44     2042.21    234.96 o 
   9 -11   2        0.12       27.18    150.60 o 
  10 -11   2      130.57      -77.57    154.57 o 
  11 -11   2       14.94      -41.90    176.65 o 
 -12 -10   2        3.43       80.96    137.58 o 
 -11 -10   2        0.67      -98.52    135.32 o 
 -10 -10   2       80.79       24.91    144.38 o 
  -9 -10   2      359.97      375.38    182.31 o 
  -8 -10   2      332.57      406.59    111.48 o 
  -7 -10   2        0.37      -41.85     76.15 o 
  -6 -10   2      311.92      320.49     78.86 o 
  -5 -10   2      945.65     1348.00    227.78 o 
  -4 -10   2     3348.69     3677.32    150.41 o 
  -3 -10   2        2.85      -21.65     45.09 o 
  -2 -10   2      502.96      525.02    107.65 o 
  -1 -10   2      636.83      556.50     70.85 o 
   0 -10   2     3149.19     2831.20     94.95 o 
   1 -10   2        9.27      -66.94     44.63 o 
   2 -10   2       74.10      144.94     86.06 o 
   3 -10   2       50.76       84.36     84.93 o 
   4 -10   2     4540.15     4237.28    294.98 o 
   5 -10   2       30.18      152.87    107.57 o 
   6 -10   2      457.50      550.33    161.36 o 
   7 -10   2      290.70      159.10    134.18 o 
   8 -10   2     3084.13     3752.63    328.38 o 
   9 -10   2      130.93        6.23    139.28 o 
  10 -10   2       20.30      -29.44    130.79 o 
  11 -10   2        1.50     -154.00    142.11 o 
  12 -10   2      312.73      116.07    188.54 o 
 -13  -9   2      259.77      356.13    206.66 o 
 -12  -9   2        7.06       48.69    158.53 o 
 -11  -9   2        4.56      -74.74    140.41 o 
 -10  -9   2        6.13       -2.83    133.05 o 
  -9  -9   2      284.13      334.61    166.46 o 
  -8  -9   2       15.10      -15.98     84.08 o 
  -7  -9   2       17.68       -9.75     71.42 o 
  -6  -9   2       75.99      125.17     60.52 o 
  -5  -9   2     1879.45     2184.02    254.02 o 
  -4  -9   2      417.65      344.56     68.60 o 
  -3  -9   2      218.34      131.58     51.50 o 
  -2  -9   2      627.05      667.46     59.37 o 
  -1  -9   2     4599.84     4527.67    128.27 o 
   0  -9   2      639.81      651.01     57.72 o 
   1  -9   2     1796.76     1838.26     77.06 o 
   2  -9   2        3.87       29.44     69.64 o 
   3  -9   2     3872.02     3647.32    251.38 o 
   4  -9   2      474.52      758.11    157.40 o 
   5  -9   2      131.94       31.14     84.93 o 
   6  -9   2     1143.13     1113.67    202.13 o 
   7  -9   2      861.10     1101.78    221.38 o 
   8  -9   2     1115.29     1098.95    228.74 o 
   9  -9   2      753.33     1012.33    222.51 o 
  10  -9   2       41.94       18.12    108.71 o 
  11  -9   2      147.03       48.69    152.30 o 
  12  -9   2      177.66       75.30    169.85 o 
 -13  -8   2      214.28      220.24    177.21 o 
 -12  -8   2        2.63       45.29    144.94 o 
 -11  -8   2      113.99       24.91    120.60 o 
 -10  -8   2       39.48       14.72    107.57 o 
  -9  -8   2      193.47      200.99    151.17 o 
  -8  -8   2      566.10      356.69    150.04 o 
  -7  -8   2      176.08      407.80    201.28 o 
  -6  -8   2       89.42       49.93     53.88 o 
  -5  -8   2     4278.05     4316.74    164.84 o 
  -4  -8   2      159.06      112.42     53.71 o 
  -3  -8   2      114.17       69.01     32.33 o 
  -2  -8   2     1600.82     1466.13     61.28 o 
  -1  -8   2      822.70      575.02     52.04 o 
   0  -8   2       93.95       35.47     29.14 o 
   1  -8   2     2519.79     2374.11     90.58 o 
   2  -8   2      321.11      335.53     59.45 o 
   3  -8   2     5663.26     5520.24    327.25 o 
   4  -8   2      171.82      172.12     91.15 o 
   5  -8   2     1419.78     1372.98    154.00 o 
   6  -8   2      897.31      943.25    184.01 o 
   7  -8   2      972.93     1343.54    214.02 o 
   8  -8   2      121.33       87.76    101.35 o 
   9  -8   2     1363.66     1513.40    253.08 o 
  10  -8   2      409.17      565.05    186.27 o 
  11  -8   2       27.50     -127.39    134.18 o 
  12  -8   2       11.09     -104.74    140.98 o 
  13  -8   2       83.81      -45.29    177.78 o 
 -14  -7   2       36.02       92.85    173.82 o 
 -13  -7   2       78.27       35.10    168.72 o 
 -12  -7   2        0.50       10.19    158.53 o 
 -11  -7   2       32.05      101.91    147.77 o 
 -10  -7   2      555.18      597.88    191.37 o 
  -9  -7   2      949.81     1155.00    210.62 o 
  -8  -7   2      840.58      750.75    187.97 o 
  -7  -7   2       21.84      -95.12     88.32 o 
  -6  -7   2     1414.68     1680.92    130.34 o 
  -5  -7   2     7066.22     7393.48    233.72 o 
  -4  -7   2     3636.40     3253.99    127.90 o 
  -3  -7   2     1399.73     1305.08    100.69 o 
  -2  -7   2       15.94       -6.53     23.90 o 
  -1  -7   2     4703.59     4396.58    119.35 o 
   0  -7   2     4168.27     4057.75    109.97 o 
   1  -7   2    10732.57    11436.52    289.25 o 
   2  -7   2       50.41       15.14     33.72 o 
   3  -7   2    19239.54    19066.07    904.19 o 
   4  -7   2        4.58      -49.26     55.49 o 
   5  -7   2     2467.83     2943.00    228.17 o 
   6  -7   2       44.98      -25.48     61.15 o 
   7  -7   2     4891.01     5063.34    351.03 o 
   8  -7   2        1.17     -109.27     92.29 o 
   9  -7   2     2503.01     2264.72    228.74 o 
  10  -7   2      350.17      247.42    146.64 o 
  11  -7   2      204.40      115.50    147.77 o 
  12  -7   2       32.76      -26.61    150.04 o 
  13  -7   2      228.10       66.24    161.93 o 
  14  -7   2        7.17     -140.41    170.99 o 
 -14  -6   2       20.15     -130.79    140.98 o 
 -13  -6   2        0.02      -48.13    147.21 o 
 -12  -6   2       14.46       77.00    154.00 o 
 -11  -6   2       70.11      192.50    141.54 o 
 -10  -6   2      708.22     1235.40    232.13 o 
  -9  -6   2       44.44       15.29     86.63 o 
  -8  -6   2      490.98      396.33    143.24 o 
  -7  -6   2      172.49      117.77    100.21 o 
  -6  -6   2     1136.64     1311.85    139.26 o 
  -5  -6   2      716.54      678.47    105.78 o 
  -4  -6   2     9269.23     9454.78    267.08 o 
  -3  -6   2      292.37      388.84     53.49 o 
  -2  -6   2     1572.26     1734.36     62.98 o 
  -1  -6   2     1801.91     1627.78     58.58 o 
   0  -6   2     7724.43     8789.38    199.79 o 
   1  -6   2     7591.79     7312.24    186.30 o 
   2  -6   2      485.34      473.65     41.07 o 
   3  -6   2     5063.86     4571.33    270.07 o 
   4  -6   2     3786.83     3484.26    234.40 o 
   5  -6   2      976.05     1085.93    161.93 o 
   6  -6   2     1240.81     1233.70    186.84 o 
   7  -6   2      331.60      237.80    116.63 o 
   8  -6   2     1731.54     1631.16    246.29 o 
   9  -6   2     2147.12     2032.02    215.71 o 
  10  -6   2        6.39        3.96    117.20 o 
  11  -6   2       40.80     -107.01    125.69 o 
  12  -6   2        1.27       16.99    140.98 o 
  13  -6   2      722.07      617.13    241.76 o 
  14  -6   2       66.01      110.97    195.33 o 
 -14  -5   2       80.86      312.53    193.63 o 
 -13  -5   2       45.95       65.11    146.64 o 
 -12  -5   2       27.05       22.65    137.58 o 
 -11  -5   2      195.89      407.65    172.68 o 
 -10  -5   2     1297.95     1368.45    237.23 o 
  -9  -5   2        7.11      -67.94     87.76 o 
  -8  -5   2      217.50      332.91    131.35 o 
  -7  -5   2      131.40      143.24     92.85 o 
  -6  -5   2       76.81       33.40     75.30 o 
  -5  -5   2     1062.34     1348.33    131.58 o 
  -4  -5   2    11222.12    11511.31    308.13 o 
  -3  -5   2      844.92      892.20    165.72 o 
  -2  -5   2     2999.06     2543.16     77.33 o 
  -1  -5   2      647.16      581.15     41.10 o 
   0  -5   2    10825.90    11412.36    246.99 o 
   1  -5   2      757.64      746.84     94.55 o 
   2  -5   2      129.98      328.90     47.84 o 
   3  -5   2     1699.41     1147.08    103.61 o 
   4  -5   2     8560.52     9967.01    511.26 o 
   5  -5   2     1538.27     1341.28    136.45 o 
   6  -5   2        0.25      -32.84     53.22 o 
   7  -5   2     3037.52     2752.76    229.30 o 
   8  -5   2      407.75      367.45    133.05 o 
   9  -5   2      961.63     1006.67    203.82 o 
  10  -5   2        2.31      -43.60    112.10 o 
  11  -5   2       69.47      -97.95    121.16 o 
  12  -5   2       40.45     -114.37    133.05 o 
  13  -5   2      260.61      416.71    206.66 o 
  14  -5   2       57.84      -10.19    194.20 o 
 -15  -4   2        6.39      189.10    185.71 o 
 -14  -4   2       63.14       52.09    143.24 o 
 -13  -4   2      254.02      172.12    168.16 o 
 -12  -4   2      127.98      259.31    152.30 o 
 -11  -4   2      124.53      151.74    122.29 o 
 -10  -4   2      692.02     1038.37    193.07 o 
  -9  -4   2      966.70     1152.17    203.82 o 
  -8  -4   2     1997.35     1923.88    181.18 o 
  -7  -4   2     1419.23     1657.77    159.10 o 
  -6  -4   2      122.88      169.85     87.19 o 
  -5  -4   2     4736.36     5397.95    299.51 o 
  -4  -4   2     8447.90     8317.53    300.86 o 
  -3  -4   2      319.11      210.79     47.47 o 
  -2  -4   2     3872.95     4036.67    126.02 o 
  -1  -4   2      783.60      688.46     37.55 o 
   0  -4   2    34786.94    35095.89    853.25 o 
   1  -4   2     3845.47     3819.77    132.84 o 
   3  -4   2      466.23      345.94     77.00 o 
   4  -4   2    19159.16    23396.77   1083.67 o 
   5  -4   2     3283.79     3638.26    242.32 o 
   6  -4   2       18.69       40.46     28.27 o 
   7  -4   2      276.29      220.59     52.37 o 
   8  -4   2     3667.44     2932.81    245.16 o 
   9  -4   2      175.35      237.23    124.56 o 
  10  -4   2       88.29       69.64    107.57 o 
  11  -4   2        1.76      -32.27    120.60 o 
  12  -4   2      669.26      748.49    214.58 o 
  13  -4   2       18.15     -102.48    150.60 o 
  14  -4   2        2.41       -3.96    156.27 o 
  15  -4   2       40.81     -234.40    191.37 o 
 -15  -3   2        0.51      -23.21    147.21 o 
 -14  -3   2       46.85       24.91    140.41 o 
 -13  -3   2      246.63      263.27    143.24 o 
 -12  -3   2        4.89      -45.86    122.29 o 
 -11  -3   2        0.06     -121.45     80.96 o 
 -10  -3   2      238.65      258.74    130.79 o 
  -9  -3   2     3603.64     4072.52    282.52 o 
  -8  -3   2       65.83       -1.70     86.06 o 
  -7  -3   2      495.60      346.50    107.57 o 
  -6  -3   2     2736.01     2676.33    189.10 o 
  -5  -3   2     8076.11     6371.21    330.65 o 
  -4  -3   2     4539.46     5365.68    279.69 o 
  -3  -3   2      449.23      329.34     53.26 o 
  -2  -3   2     5977.01     5370.99    154.96 o 
  -1  -3   2    13977.23    14610.67    369.18 o 
   0  -3   2     1665.86     1352.85     72.27 o 
   1  -3   2    15518.41    16073.74    474.71 o 
   2  -3   2    11738.79    11744.81    545.80 o 
   3  -3   2     5809.14     6006.02    312.53 o 
   4  -3   2     6644.52     8063.52    417.84 o 
   5  -3   2     1202.84     1165.20    152.87 o 
   6  -3   2      475.59      667.70     63.80 o 
   7  -3   2      361.77      364.86     74.45 o 
   8  -3   2     2372.42     2245.24    114.52 o 
   9  -3   2     1770.50     1763.65    248.55 o 
  10  -3   2       79.59       27.74    109.27 o 
  11  -3   2       13.61       36.24    126.82 o 
  12  -3   2     1438.96     1272.77    265.54 o 
  13  -3   2      119.00      130.79    156.27 o 
  14  -3   2        5.94      -88.89    167.59 o 
  15  -3   2        9.11     -236.10    180.04 o 
 -15  -2   2       70.76       82.10    155.70 o 
 -14  -2   2       28.48      -38.50    122.86 o 
 -13  -2   2      154.85       27.74    131.92 o 
 -12  -2   2       76.66       -2.26    102.48 o 
 -11  -2   2        0.32      -65.68     93.99 o 
 -10  -2   2      159.05       56.05    101.35 o 
  -9  -2   2     3801.89     3998.92    267.80 o 
  -8  -2   2      780.71      595.05    131.35 o 
  -7  -2   2      150.19      154.00     83.79 o 
  -6  -2   2      279.11      157.96     68.51 o 
  -5  -2   2    16063.22    16786.63    719.61 o 
  -4  -2   2     2029.65     1585.87    118.33 o 
  -3  -2   2     1411.04     1162.36     90.59 o 
  -2  -2   2     1653.10     1439.88     72.06 o 
  -1  -2   2    18491.85    19101.81    471.84 o 
   0  -2   2     4920.12     5751.53    153.31 o 
   1  -2   2     7042.80     6884.25    231.68 o 
   2  -2   2      216.28      262.71     47.56 o 
   3  -2   2     5150.75     5583.66    288.75 o 
   4  -2   2    13464.53    12520.48    604.11 o 
   5  -2   2     3652.33     3211.23     93.49 o 
   6  -2   2      452.87      407.65     57.44 o 
   7  -2   2     3243.43     3131.64    139.20 o 
   8  -2   2     7819.94     7885.05    287.03 o 
   9  -2   2      992.72      992.95    189.67 o 
  10  -2   2        1.94      -79.18     52.78 o 
  11  -2   2       17.99      -26.61    108.71 o 
  12  -2   2      708.71      577.50    207.22 o 
  13  -2   2      215.28      115.50    169.85 o 
  14  -2   2       20.78      -86.06    161.36 o 
  15  -2   2        1.23      -56.62    204.39 o 
 -15  -1   2        3.05      123.43    153.43 o 
 -14  -1   2      150.22       57.75    140.98 o 
 -13  -1   2       41.72     -144.38     96.25 o 
 -12  -1   2      612.20     1036.67    202.69 o 
 -11  -1   2       60.21       15.85     93.42 o 
 -10  -1   2      538.25      563.35    141.54 o 
  -9  -1   2     1951.67     1651.54    157.40 o 
  -8  -1   2       70.71       -6.79     56.05 o 
  -7  -1   2        7.45      -10.76     54.35 o 
  -6  -1   2     1631.56     1227.48    109.84 o 
  -5  -1   2     6766.46     6463.50    318.19 o 
  -4  -1   2      362.91      474.46     75.87 o 
  -3  -1   2      380.50      327.82     59.45 o 
  -2  -1   2     1436.62     1212.19     83.23 o 
  -1  -1   2    10263.90     9723.03    247.67 o 
   0  -1   2    26888.21    27883.38    687.75 o 
   1  -1   2     2875.20     3833.03    195.90 o 
   2  -1   2    15422.59    14615.34    656.77 o 
   3  -1   2      882.35     1489.10     63.52 o 
   4  -1   2       30.73      -27.52     18.34 o 
   5  -1   2     6767.06     6803.42    232.48 o 
   6  -1   2      593.43      727.64    144.82 o 
   7  -1   2     1661.60     1266.14     85.98 o 
   8  -1   2       75.52       40.59     50.45 o 
   9  -1   2     4603.82     3867.20    183.35 o 
  10  -1   2       29.22      -53.09     54.99 o 
  11  -1   2      352.04      442.17    131.64 o 
  12  -1   2        0.52       50.39    138.71 o 
  13  -1   2      256.73      235.53    190.80 o 
  14  -1   2       74.01      115.50    181.74 o 
  15  -1   2       38.28      -97.95    170.42 o 
  16  -1   2        6.13       51.52    208.35 o 
 -14   0   2      295.79      591.09    178.35 o 
 -13   0   2       21.75       18.12    114.93 o 
 -12   0   2      105.81       47.56     95.68 o 
 -11   0   2      212.44      429.73    133.62 o 
 -10   0   2       87.12      220.81    107.57 o 
  -9   0   2     1428.05     1450.55    140.98 o 
  -8   0   2      535.17      552.02    120.60 o 
  -7   0   2     1492.97     1333.35    119.46 o 
  -6   0   2     2846.27     2816.17    176.08 o 
  -5   0   2     7837.21     7418.64    348.20 o 
  -4   0   2     5161.84     4297.30    217.98 o 
  -3   0   2      527.34      433.13     62.28 o 
  -2   0   2      350.42      305.17     47.56 o 
  -1   0   2     9382.49     9290.43    377.64 o 
   0   0   2      599.33      655.42     31.04 o 
   1   0   2      280.46      120.60     25.48 o 
   2   0   2      217.14      476.16     39.07 o 
   3   0   2    59607.42    60057.98   2297.55 o 
   4   0   2       14.40      -14.15     27.74 o 
   5   0   2        9.46        8.49     35.67 o 
   6   0   2      103.70       73.04     49.82 o 
   7   0   2     3569.58     3912.09    149.32 o 
   8   0   2      539.57     1315.96    346.22 o 
   9   0   2     1501.07     1973.03    189.95 o 
  10   0   2      174.24      105.31     81.53 o 
  11   0   2       45.57     -112.95     75.30 o 
  12   0   2        3.36      -71.90     87.76 o 
  14   0   2       71.26      -97.38    147.21 o 
  15   0   2       21.39     -147.21    130.79 o 
  16   0   2        0.02      -23.78    167.59 o 
 -15   1   2        0.21     -161.36    179.48 o 
 -14   1   2      278.89      390.10    221.38 o 
 -13   1   2        0.35      -62.28    101.91 o 
 -12   1   2      184.44       98.52     99.65 o 
 -11   1   2       10.34      -96.25     80.40 o 
 -10   1   2     1168.15     1371.85    186.84 o 
  -9   1   2      514.52      483.52    116.07 o 
  -8   1   2    10230.24    10841.19    505.03 o 
  -7   1   2      122.60      131.35     65.68 o 
  -6   1   2     7833.96     7900.46    370.85 o 
  -5   1   2     3402.38     2407.39    147.21 o 
  -4   1   2     4202.86     3851.71    195.33 o 
  -3   1   2     2080.87     1943.69    111.54 o 
  -2   1   2      185.71      140.98     33.40 o 
  -1   1   2    36255.97    41345.77   1581.34 o 
   0   1   2    15941.35    17847.82    518.86 o 
   1   1   2     5861.21     7380.14    334.05 o 
   2   1   2       18.86      -15.57     13.61 o 
   3   1   2     5464.19     8317.17    359.52 o 
   4   1   2    32440.08    38296.33   1498.11 o 
   5   1   2    15811.93    15160.57    636.38 o 
   6   1   2       15.50      -38.50     35.67 o 
   7   1   2     1993.44     1787.99    137.58 o 
   8   1   2     1104.80     1282.72    179.20 o 
   9   1   2     2614.63     3046.13    144.79 o 
  10   1   2      252.72      460.74     88.50 o 
  11   1   2      837.32     1456.78    208.92 o 
  12   1   2       25.31     -104.18     86.63 o 
  13   1   2      809.43      933.63    199.29 o 
  16   1   2       10.85      109.84    157.40 o 
 -14   2   2       55.86      152.30    206.66 o 
 -13   2   2       88.19     -116.63    160.23 o 
 -12   2   2       87.07       61.15    169.85 o 
 -11   2   2        6.20      -59.97     71.55 o 
 -10   2   2      558.52      643.51    110.23 o 
  -9   2   2      691.32      743.39    129.65 o 
  -8   2   2    10057.13    10173.67    474.46 o 
  -7   2   2        6.61       41.90     54.35 o 
  -6   2   2     2217.49     2349.64    148.34 o 
  -5   2   2     1386.52     1240.50     93.99 o 
  -4   2   2       41.20       40.76     31.71 o 
  -3   2   2      243.09      312.28     74.45 o 
  -2   2   2      535.79      435.78     51.52 o 
  -1   2   2       99.80      128.22     24.75 o 
   0   2   2    15259.19    16769.53    493.15 o 
   1   2   2      140.50       40.20     24.35 o 
   2   2   2     6760.82     6701.65    307.72 o 
   3   2   2      221.22      148.91     44.73 o 
   4   2   2   519386.59   566094.94  21360.22 o 
   5   2   2     3911.30     4232.75    228.74 o 
   6   2   2      155.81      173.82     69.07 o 
   7   2   2     1189.92     1081.97    108.71 o 
   8   2   2       69.64      -42.46     70.77 o 
   9   2   2      450.92      818.99    107.29 o 
  10   2   2      739.57      787.81    114.15 o 
  11   2   2      106.02      106.19     74.63 o 
  12   2   2      314.76      239.49    127.96 o 
  13   2   2      354.34      349.90    156.83 o 
  14   2   2       91.45      164.19    133.05 o 
 -14   3   2       65.79       -6.79    193.07 o 
 -13   3   2      263.67      210.05    206.66 o 
 -12   3   2       30.64      -84.36    159.66 o 
 -11   3   2      265.56      255.35    184.57 o 
 -10   3   2     1022.74     1098.91    172.12 o 
  -9   3   2     1760.47     1432.49    261.29 o 
  -8   3   2     1882.95     1525.02    111.18 o 
  -7   3   2      775.12     1042.29    191.09 o 
  -6   3   2      464.74      702.43    206.94 o 
  -5   3   2     9429.71     8552.27    306.59 o 
  -4   3   2      509.37      646.85     62.83 o 
  -3   3   2     3454.54     3514.88    132.75 o 
  -2   3   2    19499.64    20974.83    622.90 o 
  -1   3   2     3103.38     3694.02    128.71 o 
   0   3   2    11921.08    11774.92    357.37 o 
   1   3   2     1367.91     1099.01     53.79 o 
   2   3   2    12995.40    13369.88    411.23 o 
   3   3   2    25830.42    26906.81    802.13 o 
   4   3   2   122898.88   136964.88   5225.83 o 
   5   3   2      962.22     1102.35    106.44 o 
   6   3   2      240.47      191.93     75.87 o 
   7   3   2       13.92      -19.82     48.69 o 
   8   3   2      784.37      385.57    125.13 o 
   9   3   2       22.46      -26.18     57.55 o 
  10   3   2      210.64      107.03     72.26 o 
  11   3   2       25.44       32.59     70.03 o 
  12   3   2      286.19      424.33    101.84 o 
  13   3   2        3.25     -144.38     96.25 o 
  14   3   2       32.72      -52.65    109.27 o 
  15   3   2        0.10       45.29    119.46 o 
 -14   4   2        2.04      -22.08    190.80 o 
 -13   4   2      322.66      186.84    203.82 o 
 -12   4   2       24.23     -131.35    158.53 o 
 -11   4   2       47.85      -24.91    156.83 o 
 -10   4   2       19.45     -140.98    121.73 o 
  -9   4   2     4487.12     4926.64    259.59 o 
  -8   4   2       46.15       -6.52     89.17 o 
  -7   4   2       77.02       -1.51     46.81 o 
  -6   4   2       84.80      197.47     65.68 o 
  -5   4   2    13239.75    12264.13    400.61 o 
  -4   4   2       48.33      245.92     65.96 o 
  -3   4   2       15.30       -1.56     24.30 o 
  -2   4   2      753.65      826.96     55.20 o 
  -1   4   2    15328.77    17772.35    533.25 o 
   0   4   2      529.96      692.67     43.23 o 
   1   4   2     6103.93     7593.00    247.70 o 
   2   4   2     1320.15     1257.01     66.85 o 
   3   4   2     1741.62     2003.86     97.25 o 
   4   4   2      867.96      721.86    163.63 o 
   5   4   2      947.52     1076.31    137.58 o 
   6   4   2      112.13      144.94     72.47 o 
   7   4   2    10322.70     9603.52    474.46 o 
   8   4   2      110.46      -84.36     67.38 o 
   9   4   2      302.03      350.46    122.86 o 
  10   4   2       44.24        2.89     65.70 o 
  11   4   2       96.47       97.95     74.41 o 
  12   4   2      829.78      895.26    148.90 o 
  13   4   2       70.08       16.99    105.88 o 
  14   4   2       52.82       44.73    129.65 o 
  15   4   2        1.58        5.10    125.13 o 
  16   4   2       99.81       79.27    145.51 o 
 -14   5   2       65.21       61.15    210.05 o 
 -13   5   2      141.87     -161.93    176.08 o 
 -12   5   2      371.50      167.59    189.67 o 
 -11   5   2       25.47      134.75    171.55 o 
 -10   5   2        1.60      -69.07    122.86 o 
  -9   5   2     3491.23     3889.08    330.08 o 
  -8   5   2       59.62       57.75     57.15 o 
  -7   5   2      338.81      210.80     96.82 o 
  -6   5   2      829.80      773.64    101.06 o 
  -5   5   2     2217.38     2049.83    104.74 o 
  -4   5   2     1029.35      972.96     68.29 o 
  -3   5   2     9473.81     9685.91    318.15 o 
  -2   5   2      122.90       89.55     82.95 o 
  -1   5   2    34850.10    39597.59   1157.67 o 
   0   5   2      709.85      982.25     58.22 o 
   1   5   2      787.04      765.22     51.93 o 
   2   5   2     5181.02     4729.23    178.02 o 
   3   5   2     8741.38    10713.96    356.02 o 
   4   5   2       16.35       32.27     35.23 o 
   5   5   2     5779.07     5454.91    220.28 o 
   6   5   2      348.59      322.16     88.89 o 
   7   5   2     3034.87     2492.89    195.33 o 
   8   5   2     1747.54     1759.68    164.76 o 
   9   5   2      631.53      468.23    136.45 o 
  10   5   2        2.17      -35.08     54.11 o 
  11   5   2       21.84      -93.99     90.59 o 
  12   5   2      230.87      248.33    122.58 o 
  13   5   2      225.33      277.43    103.29 o 
  14   5   2       38.32       83.23    117.77 o 
  15   5   2       12.30      -19.82    129.65 o 
  16   5   2        8.51       37.93    137.58 o 
 -13   6   2      309.79      -22.08    193.63 o 
 -12   6   2      315.20      163.06    188.54 o 
 -11   6   2       24.40     -186.27    130.79 o 
 -10   6   2      410.61      538.44    198.16 o 
  -9   6   2     3658.83     3104.92    296.11 o 
  -8   6   2       59.86      -33.97    113.80 o 
  -7   6   2       21.24       62.85     82.10 o 
  -6   6   2     1278.77     1224.29     88.10 o 
  -5   6   2     3105.26     3410.79    148.10 o 
  -4   6   2      244.79      312.13    131.64 o 
  -3   6   2     2066.02     2133.96    102.28 o 
  -2   6   2      727.45      769.80    254.21 o 
  -1   6   2    17735.96    19229.16    585.63 o 
   0   6   2      379.51      207.43     47.03 o 
   1   6   2    21640.73    21845.58    665.06 o 
   2   6   2      395.62      286.78     55.58 o 
   3   6   2    11338.28    11247.28    379.27 o 
   4   6   2        5.54       -6.28     33.60 o 
   5   6   2     3139.77     2938.97    148.83 o 
   6   6   2      453.88      371.15     76.15 o 
   7   6   2      584.57      529.94    130.22 o 
   8   6   2     2538.49     2097.13    187.97 o 
   9   6   2      733.85      882.11    166.46 o 
  10   6   2       12.01        7.36     54.80 o 
  11   6   2      240.65      203.26     88.88 o 
  12   6   2      107.55      121.40     97.67 o 
  13   6   2      260.95      297.55    134.75 o 
  14   6   2        0.58      114.93    126.26 o 
  15   6   2        3.96       -7.36    136.45 o 
 -13   7   2       72.07     -113.80    186.27 o 
 -12   7   2      103.09      110.40    181.74 o 
 -11   7   2        7.20     -127.39    138.15 o 
 -10   7   2      338.32      354.43    174.95 o 
  -9   7   2      295.20      229.30    163.63 o 
  -8   7   2     1771.53     1872.92    284.22 o 
  -7   7   2        7.02     -118.05     78.70 o 
  -6   7   2     1197.86     1549.07    220.81 o 
  -5   7   2     2740.65     2806.96    133.64 o 
  -4   7   2     9212.33     9795.73    420.95 o 
  -3   7   2      919.37      919.87    214.02 o 
  -2   7   2     2851.91     2554.66    117.64 o 
  -1   7   2     1531.54     1791.69     92.62 o 
   0   7   2     6917.61     7849.92    272.37 o 
   1   7   2     2313.30     2258.74    111.29 o 
   2   7   2       81.93       50.83     39.02 o 
   3   7   2      317.79      275.97     61.03 o 
   4   7   2     3381.58     3375.36    161.78 o 
   5   7   2      620.59      554.30     84.66 o 
   6   7   2      238.89      174.53     65.83 o 
   7   7   2      282.28      210.55     75.06 o 
   8   7   2       10.87      -26.04     67.94 o 
   9   7   2     1525.02     1406.95    215.71 o 
  10   7   2       90.58      121.74     72.79 o 
  11   7   2      341.79      424.02    103.72 o 
  12   7   2      184.34      184.89     89.80 o 
  13   7   2      192.43      147.86     95.77 o 
  14   7   2        0.03       66.81     88.99 o 
  15   7   2        2.46      -23.78    127.96 o 
 -12   8   2       11.81     -140.41    162.49 o 
 -11   8   2       54.03     -103.61    150.60 o 
 -10   8   2      641.07      852.67    227.60 o 
  -9   8   2     1012.53     1190.11    257.61 o 
  -8   8   2     4132.78     3748.67    323.29 o 
  -7   8   2      321.56      408.78    157.40 o 
  -6   8   2     1798.86     1801.58    197.60 o 
  -5   8   2     1334.71     1429.60    164.76 o 
  -4   8   2     4694.84     5396.18    211.76 o 
  -3   8   2        0.36       -2.81     44.79 o 
  -2   8   2     3137.46     3317.81    164.19 o 
  -1   8   2     5971.05     6979.13    252.31 o 
   0   8   2     2994.18     2863.88    187.12 o 
   1   8   2      421.76      355.59    110.97 o 
   2   8   2     1534.84     1235.14     86.52 o 
   3   8   2      381.16      296.26     67.37 o 
   4   8   2     3960.53     4308.63    196.30 o 
   5   8   2      437.20      360.14    103.89 o 
   6   8   2       49.88      -39.70     49.52 o 
   7   8   2      579.73      410.84     87.65 o 
   8   8   2      790.62      926.31    239.78 o 
   9   8   2      311.53      364.62    136.45 o 
  10   8   2       35.11       -4.34     54.87 o 
  11   8   2      146.56      201.20     81.06 o 
  12   8   2      267.62      170.29     89.46 o 
  13   8   2       63.52       71.33     86.54 o 
  14   8   2        5.19      -38.01     66.83 o 
  15   8   2       41.74       -1.13    116.07 o 
 -12   9   2      104.61      109.84    184.57 o 
 -11   9   2       25.15     -130.22    153.43 o 
 -10   9   2     1075.60     1060.45    271.20 o 
  -9   9   2      466.41      570.71    204.96 o 
  -8   9   2     2769.32     3035.85    291.02 o 
  -7   9   2      524.46      465.40    167.02 o 
  -6   9   2      895.77     1049.70    214.02 o 
  -5   9   2      156.42       84.93    110.97 o 
  -4   9   2     5376.91     5362.85    352.73 o 
  -3   9   2      156.06      121.64     57.94 o 
  -2   9   2     2360.22     2179.31    116.77 o 
  -1   9   2       65.58       26.41     46.44 o 
   0   9   2     6819.73     6106.80    235.62 o 
   1   9   2      673.26      572.43     84.77 o 
   2   9   2        2.89      -63.18     42.12 o 
   3   9   2      162.55      157.25     58.14 o 
   4   9   2    11374.31    11580.54    419.27 o 
   5   9   2        1.42      -39.00     52.24 o 
   6   9   2       61.46      -15.96     52.64 o 
   7   9   2      428.30      510.73    111.25 o 
   8   9   2     1670.93     1840.96    159.82 o 
   9   9   2      137.73      114.93    110.97 o 
  10   9   2        7.51       13.60     64.48 o 
  11   9   2       29.66       71.43     62.14 o 
  12   9   2      487.47      522.24    141.54 o 
  13   9   2       93.74      114.99     95.68 o 
  14   9   2        7.46      -60.23     76.97 o 
 -11  10   2        0.05     -157.96    144.94 o 
 -10  10   2      520.66      618.27    219.11 o 
  -9  10   2      113.44      122.86    155.70 o 
  -8  10   2       74.60        0.00    133.62 o 
  -7  10   2      422.63      417.27    171.55 o 
  -6  10   2      114.75      -80.40    117.77 o 
  -5  10   2     2845.65     2892.61    253.08 o 
  -4  10   2      231.84      386.13    122.86 o 
  -3  10   2      174.65      167.59     98.52 o 
  -2  10   2       44.01       20.11     98.23 o 
  -1  10   2      784.31      878.23    107.57 o 
   0  10   2     1565.10     1486.31    302.91 o 
   1  10   2     1585.35     1717.77    110.86 o 
   2  10   2      836.63     1334.18    175.80 o 
   3  10   2       25.38      -29.60     48.64 o 
   4  10   2     2775.51     2381.31    146.47 o 
   5  10   2      698.72      658.58    162.49 o 
   6  10   2      110.18       61.55    117.77 o 
   7  10   2       65.01       58.93     70.62 o 
   8  10   2     1349.46     2057.11    194.33 o 
   9  10   2        4.32       17.54     71.15 o 
  10  10   2      198.39      187.57     77.16 o 
  11  10   2        4.99      -47.82     65.96 o 
  12  10   2      251.45      244.06     91.01 o 
  13  10   2        2.91      -59.13     70.19 o 
  14  10   2       50.14       -8.75     81.08 o 
 -11  11   2       11.75     -110.97    175.52 o 
 -10  11   2       18.02       46.99    170.42 o 
  -9  11   2      720.95      813.60    207.79 o 
  -8  11   2      112.42      122.86    155.13 o 
  -7  11   2       20.15      -50.96    125.69 o 
  -6  11   2       70.47       43.03    135.32 o 
  -5  11   2     3425.62     3283.27    283.66 o 
  -4  11   2       38.80      -26.04     97.95 o 
  -3  11   2     2480.52     3016.03    246.85 o 
  -2  11   2       20.79      -45.29     86.63 o 
  -1  11   2     3317.47     3610.49    173.86 o 
   0  11   2     2179.01     1971.12    121.30 o 
   1  11   2      501.96      582.63     98.69 o 
   2  11   2        0.12      -66.88     52.91 o 
   3  11   2      712.46      872.33    120.69 o 
   4  11   2      347.05      228.21     85.67 o 
   5  11   2      362.69      181.25    114.65 o 
   6  11   2        0.36      -63.78     68.68 o 
   7  11   2      984.23     1260.66    156.14 o 
   8  11   2      648.80      666.30    251.10 o 
   9  11   2       15.81      -53.95     95.97 o 
  10  11   2        0.93        2.78     64.56 o 
  11  11   2        3.09       24.52     64.39 o 
  12  11   2       77.18      124.35     68.51 o 
  13  11   2       23.82        6.59     80.98 o 
 -10  12   2      145.34      144.94    187.97 o 
  -9  12   2      581.74      446.72    220.24 o 
  -8  12   2      106.08      -93.42    161.93 o 
  -7  12   2      150.91       -6.79    140.98 o 
  -6  12   2       31.21      -79.27    123.43 o 
  -5  12   2     1653.42     2479.86    318.19 o 
  -4  12   2      134.18      117.20    121.16 o 
  -3  12   2      142.53      -28.88    102.48 o 
  -2  12   2     1657.25     1587.57    176.08 o 
  -1  12   2     3542.12     3670.54    274.03 o 
   0  12   2       34.65      -55.55     52.24 o 
   1  12   2     2455.44     2559.75    149.90 o 
   2  12   2      155.33      197.73     90.31 o 
   3  12   2     2220.21     2367.59    153.07 o 
   4  12   2       42.46      -43.89     62.46 o 
   5  12   2     1628.47     2161.58    196.37 o 
   6  12   2        0.06      -21.55     73.03 o 
   7  12   2     1229.89     1935.04    202.07 o 
   8  12   2      123.05       89.03     97.36 o 
   9  12   2        7.88       26.61    139.85 o 
  10  12   2       62.92       71.97     60.34 o 
  11  12   2       59.27      -29.50     58.65 o 
  12  12   2       12.33      -71.02     61.40 o 
  13  12   2      103.39      131.68     81.38 o 
  -9  13   2       75.83      -33.97    168.72 o 
  -8  13   2      182.82       28.31    169.85 o 
  -7  13   2        1.28      -13.02    143.24 o 
  -6  13   2        7.76      -53.22    126.82 o 
  -5  13   2      813.87     1028.75    228.74 o 
  -4  13   2      142.67      144.94    131.35 o 
  -3  13   2      130.93      305.74    145.51 o 
  -2  13   2       36.44      123.43     99.08 o 
  -1  13   2     1982.24     2097.69    204.96 o 
   0  13   2      857.07      947.78    173.82 o 
   1  13   2      849.71      850.40    187.97 o 
   2  13   2        1.10      -93.04     62.03 o 
   3  13   2      569.62      804.32    289.88 o 
   4  13   2      316.56       57.57     82.80 o 
   5  13   2     1187.38     1815.44    317.06 o 
   6  13   2       40.15      -73.86     79.83 o 
   7  13   2      127.42       41.82     90.35 o 
   8  13   2        4.69      -38.02     92.77 o 
   9  13   2       58.90       22.43     75.18 o 
  10  13   2       53.33       20.23     59.80 o 
  11  13   2       14.56      -64.49     63.65 o 
  12  13   2        5.73      -92.39     65.11 o 
  -8  14   2      197.38      134.75    169.85 o 
  -7  14   2        0.65      -55.49    144.94 o 
  -6  14   2      481.99      456.91    189.10 o 
  -5  14   2      183.42      186.84    159.66 o 
  -4  14   2      586.39      822.09    206.09 o 
  -3  14   2      105.46       15.85    114.93 o 
  -2  14   2      224.47      165.32    132.49 o 
  -1  14   2     1182.18     1298.81    225.91 o 
   0  14   2      985.07     1179.92    211.75 o 
   1  14   2     1371.64     1616.44    229.87 o 
   2  14   2       28.89        0.57    115.50 o 
   3  14   2      270.00      302.18    102.43 o 
   4  14   2      129.83       18.82     86.17 o 
   5  14   2      261.91      275.31    109.63 o 
   6  14   2        7.26      -63.77    103.89 o 
   7  14   2      196.49      273.21    116.24 o 
   8  14   2       23.30     -178.35    146.07 o 
   9  14   2      107.23      119.80     62.09 o 
  10  14   2        2.18       15.21     53.34 o 
  11  14   2        3.79       -2.43     84.36 o 
  -6  15   2      205.81      -43.60    142.68 o 
  -5  15   2       18.57     -125.69    143.24 o 
  -4  15   2      538.35      378.21    175.52 o 
  -3  15   2       13.80      -16.99    126.82 o 
  -2  15   2       82.11      -68.51    109.27 o 
  -1  15   2       47.46       49.26    125.69 o 
   0  15   2     3197.32     3101.53    277.99 o 
   1  15   2        1.26       -5.66    121.73 o 
   2  15   2       31.18     -121.16    113.24 o 
   3  15   2       22.03     -144.94    114.37 o 
   4  15   2      309.69      265.02    114.70 o 
   5  15   2      129.23      165.46    140.98 o 
   6  15   2        2.64      -99.51     91.40 o 
   7  15   2        2.20      -75.90     99.89 o 
   8  15   2      152.08       85.61     63.16 o 
   9  15   2       32.28      -54.58     57.83 o 
  10  15   2        6.20      -20.73     61.24 o 
  -5  16   2      235.57      210.62    174.95 o 
  -4  16   2      227.49      196.46    175.52 o 
  -3  16   2       22.16      161.93    136.45 o 
  -2  16   2      157.40        3.40    132.49 o 
  -1  16   2       62.31       31.71    130.79 o 
   0  16   2      815.00      620.53    200.99 o 
   1  16   2      286.23      296.68    164.19 o 
   2  16   2       53.86        1.13    130.22 o 
   3  16   2       93.82       16.99    144.38 o 
   4  16   2      203.71      362.35    187.97 o 
   5  16   2        6.34      -74.23    104.68 o 
   6  16   2       23.99      114.98    203.54 o 
   7  16   2        1.25      -35.70     68.53 o 
   8  16   2      119.32      -12.22     62.35 o 
  -3  17   2       58.78       62.85    148.34 o 
  -2  17   2       55.57     -106.44    123.99 o 
  -1  17   2      331.28      504.47    195.90 o 
   0  17   2      334.54      281.96    175.52 o 
   1  17   2       62.21      103.04    155.13 o 
   2  17   2       10.21       69.07    138.15 o 
   3  17   2      148.37       40.76    151.74 o 
   4  17   2      351.12      445.02    211.18 o 
   5  17   2       14.90       -6.23    167.59 o 
   6  17   2        3.38      -18.64     59.78 o 
  -5 -16   3       56.46       57.18    179.48 o 
  -4 -16   3       99.82       -9.63    165.89 o 
  -3 -16   3       15.81      -55.49    134.75 o 
  -2 -16   3       63.09     -118.90    132.49 o 
  -1 -16   3       17.06      -18.68    133.62 o 
   0 -16   3      490.70      528.81    184.57 o 
   1 -16   3        3.22       58.32    128.52 o 
   2 -16   3       81.14      -57.18    122.29 o 
   3 -16   3        1.24      -13.02    125.69 o 
  -7 -15   3       29.19       42.35    113.72 o 
  -6 -15   3        0.02      -44.57    100.64 o 
  -5 -15   3      422.44      425.20    211.18 o 
  -4 -15   3       39.29      -16.99    141.54 o 
  -3 -15   3        8.49      -30.01    141.54 o 
  -2 -15   3       82.32       47.56    134.75 o 
  -1 -15   3      365.15      383.30    165.89 o 
   0 -15   3      465.94      626.76    182.88 o 
   1 -15   3      108.11        6.23    131.35 o 
   2 -15   3       14.61       -9.63    115.50 o 
   3 -15   3      252.93      381.04    164.76 o 
   4 -15   3      326.59      380.47    164.76 o 
   5 -15   3       96.56        9.63    134.75 o 
   6 -15   3        0.23      -58.32    127.96 o 
  -8 -14   3      161.17      121.77    122.40 o 
  -7 -14   3       39.88      -63.04     94.52 o 
  -6 -14   3       67.51       53.52     99.63 o 
  -5 -14   3      779.84      621.21    186.27 o 
  -4 -14   3        0.33     -148.34    118.90 o 
  -3 -14   3       19.95       61.71    125.69 o 
  -2 -14   3      108.99       75.87    125.13 o 
  -1 -14   3      823.71      631.86    182.88 o 
   0 -14   3       20.86      -42.46    110.97 o 
   1 -14   3       94.67       41.90    111.54 o 
   2 -14   3        0.21      -27.74     98.52 o 
   3 -14   3      354.51      288.75    146.64 o 
   4 -14   3        1.75      -19.82    112.10 o 
   5 -14   3      401.02      287.62    145.51 o 
   6 -14   3       20.85      -25.48    116.63 o 
   7 -14   3      128.42       73.60    129.65 o 
  -9 -13   3       81.90      -58.40    102.14 o 
  -8 -13   3      371.68      479.67    149.75 o 
  -7 -13   3      173.37      114.67    110.79 o 
  -6 -13   3      338.49      449.32    229.30 o 
  -5 -13   3      927.90      861.52    227.32 o 
  -4 -13   3       73.19      -48.22     76.04 o 
  -3 -13   3       73.45       37.34     82.80 o 
  -2 -13   3        6.12     -120.03     96.25 o 
  -1 -13   3      973.07      974.96    204.39 o 
   0 -13   3       77.58        5.66    103.61 o 
   1 -13   3       19.16     -125.69     83.79 o 
   2 -13   3       96.91       82.66    105.88 o 
   3 -13   3     1981.67     2014.46    271.77 o 
   4 -13   3      123.67      110.97    120.60 o 
   5 -13   3      937.71      569.01    180.04 o 
   6 -13   3       50.32     -146.92     97.95 o 
   7 -13   3      398.83      294.98    157.40 o 
   8 -13   3       63.42      -13.59    139.28 o 
   9 -13   3      268.34      280.26    177.78 o 
 -10 -12   3       84.41      -90.02    145.51 o 
  -9 -12   3       13.73      -83.77    106.52 o 
  -8 -12   3       78.53      -15.24     90.89 o 
  -7 -12   3       15.22       16.29     95.77 o 
  -6 -12   3       77.03       64.93     96.40 o 
  -5 -12   3      114.38       50.99     88.30 o 
  -4 -12   3      698.28      671.45    128.89 o 
  -3 -12   3       50.55        4.43     68.04 o 
  -2 -12   3      124.50      -11.44     67.86 o 
  -1 -12   3      729.89     1106.88    200.99 o 
   0 -12   3      848.61      796.05    170.42 o 
   1 -12   3      243.72      385.00    125.69 o 
   2 -12   3       25.98       60.01     93.99 o 
   3 -12   3      340.23      313.34     95.74 o 
   4 -12   3     1281.53     1299.95    221.94 o 
   5 -12   3      857.80      620.53    177.78 o 
   6 -12   3        1.05      -49.82     99.65 o 
   7 -12   3      220.71        1.70    112.10 o 
   8 -12   3       13.40       -0.57    125.69 o 
   9 -12   3      359.17      187.41    165.32 o 
  10 -12   3       79.64      106.44    147.77 o 
 -11 -11   3        5.25      -71.90    122.86 o 
 -10 -11   3       93.96       26.61    155.13 o 
  -9 -11   3       71.92     -100.21    122.29 o 
  -8 -11   3      188.53      194.42    149.47 o 
  -7 -11   3       22.79       28.15     91.47 o 
  -6 -11   3       69.61      -89.46     78.43 o 
  -5 -11   3      164.92      121.72     88.91 o 
  -4 -11   3      622.20      560.17    239.21 o 
  -3 -11   3      236.22      142.31     87.76 o 
  -2 -11   3      990.37      974.54    126.70 o 
  -1 -11   3      585.92      615.72    102.70 o 
   0 -11   3      740.28      720.75    160.79 o 
   1 -11   3      191.19      151.50     66.53 o 
   2 -11   3      129.66       70.44     65.96 o 
   3 -11   3      627.20      505.60    138.15 o 
   4 -11   3       82.96      234.40    111.54 o 
   5 -11   3      261.21      292.71    126.26 o 
   6 -11   3       11.59      -78.13     90.02 o 
   7 -11   3     1157.80     1401.29    244.02 o 
   8 -11   3      667.87      514.66    182.88 o 
   9 -11   3      237.04      241.19    164.19 o 
  10 -11   3        3.85      -51.52    147.77 o 
  11 -11   3      202.30       24.91    191.93 o 
 -12 -10   3        3.30       64.54    179.48 o 
 -11 -10   3        0.18     -167.02    142.11 o 
 -10 -10   3      221.51      -80.40    146.07 o 
  -9 -10   3      312.70      386.13    182.88 o 
  -8 -10   3      327.14      281.71    108.98 o 
  -7 -10   3       92.83       57.25     93.07 o 
  -6 -10   3      710.21      683.71    129.41 o 
  -5 -10   3      746.80      942.06    141.07 o 
  -4 -10   3     1829.20     1944.77    153.67 o 
  -3 -10   3      344.66      276.77     88.66 o 
  -2 -10   3     2325.98     2401.42    142.82 o 
  -1 -10   3      274.89      254.55     72.34 o 
   0 -10   3     2531.69     2465.65    106.52 o 
   1 -10   3       91.96       59.84     57.45 o 
   2 -10   3      422.58      445.73     83.84 o 
   3 -10   3      233.53      253.65    110.97 o 
   4 -10   3     4214.17     3893.05    278.56 o 
   5 -10   3        0.66      -84.93     79.27 o 
   6 -10   3      323.22      195.90    121.73 o 
   7 -10   3      155.23        7.93    113.80 o 
   8 -10   3     3831.07     3482.00    297.24 o 
   9 -10   3      212.63      180.04    169.85 o 
  10 -10   3       19.49     -138.71    141.54 o 
  11 -10   3      125.61      -58.32    154.00 o 
  12 -10   3      239.21       74.74    170.42 o 
 -12  -9   3        0.06      -73.60    163.63 o 
 -11  -9   3        0.87     -157.40    140.98 o 
 -10  -9   3       35.01       33.97    113.80 o 
  -9  -9   3      396.97      299.51    168.72 o 
  -8  -9   3       35.04      -30.01     83.79 o 
  -7  -9   3       13.47       21.85     77.47 o 
  -6  -9   3     1661.31     1906.71    179.49 o 
  -5  -9   3     2330.24     2351.64    153.47 o 
  -4  -9   3      517.89      638.11    109.40 o 
  -3  -9   3      400.57      383.57     84.03 o 
  -2  -9   3      866.23      877.28     76.85 o 
  -1  -9   3     1425.94     1121.10     73.19 o 
   0  -9   3     2900.01     2676.82    108.43 o 
   1  -9   3      227.42      168.83     47.08 o 
   2  -9   3      419.99      521.22    142.11 o 
   3  -9   3      663.83      825.49    147.77 o 
   4  -9   3     2116.79     2359.27    197.60 o 
   5  -9   3      570.96      567.31    140.41 o 
   6  -9   3        6.21       16.42     80.40 o 
   7  -9   3      690.77      800.58    193.63 o 
   8  -9   3     1644.37     2529.69    326.12 o 
   9  -9   3      204.93      150.04    147.77 o 
  10  -9   3       35.13      119.46    144.94 o 
  11  -9   3       81.29      -11.89    148.91 o 
  12  -9   3      333.92      174.38    179.48 o 
 -13  -8   3      195.87      258.18    195.90 o 
 -12  -8   3       23.05     -205.52    137.02 o 
 -11  -8   3        4.92      108.14    130.22 o 
 -10  -8   3        0.60      -45.86    125.69 o 
  -9  -8   3      680.54      910.42    196.46 o 
  -8  -8   3       14.19        9.06    110.40 o 
  -7  -8   3        0.10      -55.90     69.49 o 
  -6  -8   3      460.23      484.00    108.39 o 
  -5  -8   3     2886.92     3131.69    178.45 o 
  -4  -8   3     1926.07     1622.90    205.81 o 
  -3  -8   3      101.79       35.45     50.12 o 
  -2  -8   3        7.80      -11.63     29.30 o 
  -1  -8   3     1906.94     1749.37     81.30 o 
   0  -8   3     1331.07     1197.02     65.00 o 
   1  -8   3       93.83       47.89     34.99 o 
   2  -8   3      305.46      348.31     60.01 o 
   3  -8   3     5425.04     5412.10    321.59 o 
   4  -8   3     4678.45     4904.81    305.17 o 
   5  -8   3       19.69      -67.94     67.94 o 
   6  -8   3       36.70      -46.99     67.38 o 
   7  -8   3      271.42      344.80    144.94 o 
   8  -8   3      951.43     1276.73    209.49 o 
   9  -8   3      460.53      465.40    172.12 o 
  10  -8   3       33.67       85.49    136.45 o 
  11  -8   3       49.96      -90.59    125.69 o 
  12  -8   3      603.72      600.15    214.02 o 
  13  -8   3       45.87      105.88    163.63 o 
 -13  -7   3       88.21       78.13    182.88 o 
 -12  -7   3        5.23      -23.78    150.60 o 
 -11  -7   3        3.31       75.30    140.41 o 
 -10  -7   3      313.98      580.33    180.61 o 
  -9  -7   3      673.64      633.55    183.44 o 
  -8  -7   3      543.79      544.66    161.93 o 
  -7  -7   3       69.20       23.21     77.00 o 
  -6  -7   3       83.63      100.92     69.81 o 
  -5  -7   3     3006.08     2805.36    160.42 o 
  -4  -7   3        5.50      -37.37     48.14 o 
  -3  -7   3      454.50      475.43     93.64 o 
  -2  -7   3       13.42      -16.99     27.40 o 
  -1  -7   3     1436.45     1477.09     71.22 o 
   0  -7   3     3621.35     3272.07    115.78 o 
   1  -7   3     4140.53     4117.75    135.94 o 
   2  -7   3     1712.47     1514.67    100.78 o 
   3  -7   3    18214.00    17965.18    540.18 o 
   4  -7   3      581.26      435.96    114.37 o 
   5  -7   3     3132.27     3429.91    245.72 o 
   6  -7   3       22.26      -18.68     86.06 o 
   7  -7   3     2280.06     2225.08    207.79 o 
   8  -7   3        5.35      -81.53     93.42 o 
   9  -7   3      755.33      950.05    197.60 o 
  10  -7   3      389.72      604.68    176.65 o 
  11  -7   3       12.67      -82.66    135.32 o 
  12  -7   3      454.98      226.47    167.02 o 
  13  -7   3      200.96      188.54    184.57 o 
  14  -7   3       62.23     -211.75    169.85 o 
 -14  -6   3      108.02      118.33    168.16 o 
 -13  -6   3       32.99       54.35    158.53 o 
 -12  -6   3       15.69      -84.93    139.28 o 
 -11  -6   3        0.89     -114.93     92.29 o 
 -10  -6   3      559.64      638.08    194.77 o 
  -9  -6   3      385.47      333.48    151.74 o 
  -8  -6   3      419.15      386.13    144.94 o 
  -7  -6   3      667.33      943.25    167.02 o 
  -6  -6   3     1168.85     1494.01    144.49 o 
  -5  -6   3     3860.92     3980.26    192.93 o 
  -4  -6   3        4.35       18.07     49.50 o 
  -3  -6   3        0.25      -38.64     26.69 o 
  -2  -6   3      600.77      440.97     52.05 o 
  -1  -6   3    10493.93     9370.66    261.29 o 
   0  -6   3     3808.92     3095.08    108.20 o 
   1  -6   3     1133.65     1134.99     55.77 o 
   2  -6   3     6215.17     6134.35    207.32 o 
   3  -6   3     5655.39     6572.20    354.99 o 
   4  -6   3       15.13       52.65     62.85 o 
   5  -6   3       80.17       78.70     80.96 o 
   6  -6   3     1043.99     1356.00    192.50 o 
   7  -6   3      685.42      932.50    176.08 o 
   8  -6   3      142.73      134.18    116.07 o 
   9  -6   3     1497.10     1959.54    265.54 o 
  10  -6   3       75.79      242.89    150.60 o 
  11  -6   3        0.66      -70.21    107.01 o 
  12  -6   3      308.21      366.88    181.74 o 
  13  -6   3      464.00      277.43    193.63 o 
  14  -6   3       59.10        5.66    172.68 o 
 -14  -5   3      254.62      717.91    225.91 o 
 -13  -5   3        5.08       -5.66    129.65 o 
 -12  -5   3      136.22      243.46    152.87 o 
 -11  -5   3      112.87      193.63    140.98 o 
 -10  -5   3      963.61     1288.06    231.00 o 
  -9  -5   3       84.06       26.61    106.44 o 
  -8  -5   3       96.09      107.01     99.65 o 
  -7  -5   3       15.73      -37.93     80.40 o 
  -6  -5   3     4999.64     5033.33    308.00 o 
  -5  -5   3      638.70      740.46    101.65 o 
  -4  -5   3     6335.20     7092.68    274.71 o 
  -3  -5   3       71.66       37.61     44.57 o 
  -2  -5   3     5019.65     5091.08    158.54 o 
  -1  -5   3     7154.57     7072.19    202.67 o 
   0  -5   3    10076.75    10405.95    278.90 o 
   1  -5   3      169.61      241.01     34.84 o 
   2  -5   3        5.28       -4.27     23.06 o 
   3  -5   3    11374.62    12912.84    620.53 o 
   4  -5   3    18160.73    20392.63    955.71 o 
   5  -5   3     2579.74     3115.12    219.68 o 
   6  -5   3      800.70     1078.57    168.16 o 
   7  -5   3     2526.89     2602.72    217.41 o 
   8  -5   3     1126.68     1352.60    210.05 o 
   9  -5   3     1627.16     2017.86    262.14 o 
  10  -5   3        0.46        4.53    117.20 o 
  11  -5   3      650.07      780.76    217.98 o 
  12  -5   3       14.76     -148.34    123.99 o 
  13  -5   3      644.73      501.63    226.47 o 
  14  -5   3        4.34       50.96    197.60 o 
  15  -5   3       10.24       95.12    223.64 o 
 -14  -4   3      107.20       10.19    161.36 o 
 -13  -4   3       58.66      150.60    146.64 o 
 -12  -4   3      144.19      298.94    146.07 o 
 -11  -4   3       96.22      -22.08    104.18 o 
 -10  -4   3      247.89      257.05    131.92 o 
  -9  -4   3       45.00        3.96     78.70 o 
  -8  -4   3     1203.27      854.36    165.89 o 
  -7  -4   3      440.60      392.36    117.77 o 
  -6  -4   3     1384.68     1450.55    142.11 o 
  -5  -4   3      118.31       84.36     58.32 o 
  -4  -4   3    16133.34    15645.90    718.48 o 
  -3  -4   3      109.96       33.87     40.23 o 
  -2  -4   3     5348.89     5432.08    164.27 o 
  -1  -4   3     3937.74     3680.54    117.30 o 
   0  -4   3    29469.61    31757.18    778.06 o 
   1  -4   3      132.43      128.75     26.70 o 
   2  -4   3     9386.53     8688.35    365.47 o 
   3  -4   3        3.19      -24.91     38.50 o 
   4  -4   3     7545.27     7802.51    405.95 o 
   5  -4   3      146.18      364.05     95.68 o 
   6  -4   3     4511.70     4484.70    289.32 o 
   7  -4   3     2538.63     2288.49    197.03 o 
   8  -4   3     1423.28     1221.81    200.43 o 
   9  -4   3       10.94       22.08     97.95 o 
  10  -4   3       83.50       14.72    106.44 o 
  11  -4   3       45.20       -0.57    120.60 o 
  12  -4   3      846.55     1038.94    250.82 o 
  13  -4   3       83.87       64.54    173.82 o 
  14  -4   3        0.27      -90.59    160.23 o 
  15  -4   3       14.37     -175.52    170.42 o 
 -14  -3   3       16.41     -105.88    120.03 o 
 -13  -3   3      210.79      134.75    147.77 o 
 -12  -3   3       36.60       90.02    121.16 o 
 -11  -3   3      325.60      407.08    154.00 o 
 -10  -3   3      627.60      569.01    159.66 o 
  -9  -3   3      824.81      932.50    177.21 o 
  -8  -3   3      417.53      611.47    131.35 o 
  -7  -3   3       20.86       -7.93     55.49 o 
  -6  -3   3     1827.53     1825.36    151.74 o 
  -5  -3   3       93.65        4.53     56.62 o 
  -4  -3   3     7009.31     7116.30    352.16 o 
  -3  -3   3      298.12      243.25     50.50 o 
  -2  -3   3      872.01      843.84     46.12 o 
  -1  -3   3      197.17      198.18     30.82 o 
   0  -3   3    14274.37    14666.66    371.47 o 
   1  -3   3      262.61      231.08     27.90 o 
   2  -3   3     9927.49    11162.06    335.33 o 
   3  -3   3      324.13      689.61     89.46 o 
   4  -3   3      902.60      844.74    112.10 o 
   5  -3   3     6802.89     7175.18    389.53 o 
   6  -3   3      991.26      904.29     71.62 o 
   7  -3   3      850.16      875.60     65.13 o 
   8  -3   3     2743.36     2650.20    125.93 o 
   9  -3   3      207.65      200.43    112.10 o 
  10  -3   3      123.28       11.32    110.97 o 
  11  -3   3       89.39      113.24    124.56 o 
  12  -3   3      957.80      933.63    233.27 o 
  13  -3   3        0.99        6.79    151.74 o 
  14  -3   3       13.84     -231.00    154.00 o 
  15  -3   3       31.05      193.63    199.86 o 
 -14  -2   3        6.68      -98.52    121.16 o 
 -13  -2   3      491.54      634.69    189.10 o 
 -12  -2   3        0.03      -37.37    105.31 o 
 -11  -2   3      162.09       41.33     99.08 o 
 -10  -2   3       13.74       19.82     86.06 o 
  -9  -2   3     2914.81     2571.02    206.66 o 
  -8  -2   3       12.11       30.57     73.04 o 
  -7  -2   3        9.09      -55.49     47.56 o 
  -6  -2   3      656.89      447.28    105.31 o 
  -5  -2   3    10136.01     9210.60    436.52 o 
  -4  -2   3     2415.77     2153.18    148.34 o 
  -3  -2   3     4921.82     5283.01    264.41 o 
  -2  -2   3     1852.29     1767.41     86.90 o 
  -1  -2   3    22397.78    22880.09    565.16 o 
   0  -2   3      324.74      354.81     31.04 o 
   1  -2   3     1396.33     1548.71     53.13 o 
   2  -2   3      359.10      333.62     27.69 o 
   3  -2   3     9437.72     9642.02    458.04 o 
   4  -2   3     5062.79     6420.54    209.45 o 
   5  -2   3       16.98       83.92     40.48 o 
   6  -2   3        0.91       18.68     58.32 o 
   7  -2   3     3812.79     3688.24    115.67 o 
   8  -2   3     5736.36     5071.20    153.58 o 
   9  -2   3      560.86      678.45    109.84 o 
  10  -2   3      650.79      711.69    184.57 o 
  11  -2   3      191.51      245.72    144.38 o 
  12  -2   3     1433.85     1544.54    281.96 o 
  13  -2   3       41.96       32.84    169.85 o 
  14  -2   3       14.61       44.73    197.60 o 
  15  -2   3       15.53      -83.79    156.83 o 
 -14  -1   3       63.29      126.26    137.58 o 
 -13  -1   3      365.21      267.80    143.81 o 
 -12  -1   3       50.01        0.00    100.78 o 
 -11  -1   3       14.47       57.75     97.38 o 
 -10  -1   3       25.76       69.64     95.68 o 
  -9  -1   3     1509.31     1636.82    153.43 o 
  -8  -1   3      183.23      299.51    107.01 o 
  -7  -1   3       42.65      -56.62     54.92 o 
  -6  -1   3      132.92       86.63     68.51 o 
  -5  -1   3    18537.61    16303.68    699.23 o 
  -4  -1   3       10.25      -14.72     35.67 o 
  -3  -1   3      299.27      276.30     61.71 o 
  -2  -1   3    12411.42    11846.16    498.24 o 
  -1  -1   3    12067.01    12855.29    327.49 o 
   0  -1   3      143.16      219.09     22.14 o 
   1  -1   3     4184.70     3982.32    109.39 o 
   2  -1   3     1900.84     1554.24     52.38 o 
   3  -1   3    10568.74    11368.09    344.21 o 
   4  -1   3     4102.26     3941.76    143.19 o 
   5  -1   3     2488.96     2846.84    132.49 o 
   6  -1   3      946.16     1089.72     68.39 o 
   7  -1   3     2208.23     2549.55    121.62 o 
   8  -1   3     3692.46     3269.48    116.18 o 
   9  -1   3     2855.43     2847.03    112.51 o 
  10  -1   3        1.57      -42.54     52.16 o 
  11  -1   3      712.37      726.47    241.48 o 
  12  -1   3      139.79      141.54    160.23 o 
  13  -1   3      351.76      508.43    210.05 o 
  14  -1   3        7.04       20.38    170.99 o 
  15  -1   3       17.74      -27.74    170.42 o 
  16  -1   3       51.21      161.93    191.93 o 
 -14   0   3      163.28       93.42    137.02 o 
 -13   0   3      266.63      462.57    155.13 o 
 -12   0   3        0.32      -38.50     88.89 o 
 -11   0   3      147.43      259.88    122.86 o 
 -10   0   3       88.44       70.21     95.12 o 
  -9   0   3     1428.69     1515.66    146.64 o 
  -8   0   3      607.40      743.39    131.92 o 
  -7   0   3      328.44      399.72     97.38 o 
  -6   0   3      954.95     1064.42    100.21 o 
  -5   0   3    20340.36    19280.65    805.11 o 
  -4   0   3     1940.68     2216.02    141.54 o 
  -3   0   3      975.40      966.47     79.83 o 
  -2   0   3      557.49      689.04     60.58 o 
  -1   0   3    30088.44    31974.95   1239.37 o 
   0   0   3     5721.47     6511.65    205.30 o 
   1   0   3    27746.67    31256.99    903.72 o 
   2   0   3     1629.70     1389.92     60.80 o 
   3   0   3     7320.61     8008.97    272.62 o 
   4   0   3      228.37      192.50     49.82 o 
   5   0   3      493.36      351.60     69.07 o 
   6   0   3      122.12      135.32     56.05 o 
   7   0   3     7152.95     6563.14    319.32 o 
   9   0   3     1019.91     1422.74    178.35 o 
  10   0   3       11.35      -61.35    101.63 o 
  11   0   3      517.76      439.35    125.69 o 
  12   0   3      301.53      632.26    266.95 o 
  13   0   3      219.55      150.04    168.16 o 
  14   0   3        0.02       35.10    133.05 o 
  15   0   3       28.54       23.21    174.38 o 
  16   0   3       37.83      -35.67    182.88 o 
 -14   1   3      161.79      266.10    202.69 o 
 -13   1   3        0.93      -99.65     92.29 o 
 -12   1   3        2.08     -109.84     80.40 o 
 -11   1   3        0.03      -23.21     95.68 o 
 -10   1   3      406.19      418.41    124.56 o 
  -9   1   3        8.03      -49.82     65.68 o 
  -8   1   3     4836.02     4330.14    257.05 o 
  -7   1   3       26.65       35.67     54.35 o 
  -6   1   3      695.91      465.97     93.99 o 
  -5   1   3     5089.01     5492.50    275.16 o 
  -4   1   3     8397.36     8567.98    383.87 o 
  -3   1   3     8801.13     9284.20    400.29 o 
  -2   1   3     1428.04     1530.38     93.42 o 
  -1   1   3     4034.76     3502.95    164.76 o 
   0   1   3      641.68      516.87     32.08 o 
   1   1   3    10121.60    11805.48    354.49 o 
   2   1   3     4778.28     3772.14    131.12 o 
   3   1   3     3176.36     2601.58    104.33 o 
   4   1   3      268.53      195.90     58.32 o 
   5   1   3     2107.87     1914.82    130.79 o 
   6   1   3      156.15      237.80     70.21 o 
   7   1   3     6068.00     5044.09    269.50 o 
   8   1   3       51.17       86.06     67.38 o 
   9   1   3     3979.64     3320.64    204.39 o 
  10   1   3       27.98       -9.01     60.08 o 
  11   1   3      643.88      716.88    111.74 o 
  12   1   3        5.23      -33.97     87.76 o 
  13   1   3      725.14     1019.12    202.13 o 
  15   1   3        1.11      -49.82    148.34 o 
  16   1   3        2.73       14.72    147.21 o 
 -14   2   3      120.01       63.98    203.82 o 
 -13   2   3        6.32      -74.74    185.14 o 
 -12   2   3       33.77      -44.47     79.25 o 
 -11   2   3       29.83     -112.36     88.89 o 
 -10   2   3     2980.31     2929.41    214.02 o 
  -9   2   3        5.79        2.83     80.96 o 
  -8   2   3     1936.19     1776.10    146.64 o 
  -7   2   3     1148.08     1068.95    104.74 o 
  -6   2   3     2136.20     2015.60    140.41 o 
  -5   2   3     1663.27     1955.58    129.65 o 
  -4   2   3      707.38      584.86     83.79 o 
  -3   2   3      980.09     1094.42     79.27 o 
  -2   2   3    24811.06    25022.54    739.93 o 
  -1   2   3     4661.61     4587.75    156.47 o 
   0   2   3    11131.64    12053.87    363.37 o 
   1   2   3       16.98      -10.95     16.99 o 
   2   2   3     8899.66    10206.88    314.97 o 
   3   2   3    37394.07    38470.95   1116.75 o 
   4   2   3    46241.35    50678.66   1976.53 o 
   5   2   3     4785.47     4766.66    253.65 o 
   6   2   3      270.74      221.38     73.04 o 
   7   2   3     2559.12     2657.08    183.44 o 
   8   2   3      489.33      249.12     88.32 o 
   9   2   3      501.92      277.99     96.82 o 
  10   2   3       31.31      -52.02     57.04 o 
  11   2   3      595.46      661.92    200.14 o 
  12   2   3      157.80      191.00     84.99 o 
  13   2   3      445.89      548.63    160.23 o 
  14   2   3       15.55      -10.19    118.90 o 
 -14   3   3       89.98       88.32    210.05 o 
 -13   3   3      106.28      108.14    208.92 o 
 -12   3   3      175.39      -61.71    170.99 o 
 -11   3   3       22.85       49.79     83.18 o 
 -10   3   3     2012.99     1931.95    146.40 o 
  -9   3   3      882.34     1126.28    192.22 o 
  -8   3   3     3113.37     3035.32    159.86 o 
  -7   3   3       98.74       91.49     58.90 o 
  -6   3   3     6170.72     5654.00    222.80 o 
  -5   3   3      273.85      487.56     82.95 o 
  -4   3   3     8708.41     7838.21    271.24 o 
  -3   3   3       55.98       53.16     30.01 o 
  -2   3   3    15594.32    18304.28    555.44 o 
  -1   3   3        2.41      -27.53     18.36 o 
   0   3   3    22651.19    28350.16    830.54 o 
   1   3   3       88.07       53.60     21.77 o 
   2   3   3    22371.46    25286.74    617.02 o 
   3   3   3     3322.22     2963.56     94.97 o 
   4   3   3    76731.60    80963.59   2324.06 o 
   5   3   3        2.11      -35.10     34.54 o 
   6   3   3      373.65      169.85     71.90 o 
   7   3   3      862.31      865.12    143.24 o 
   8   3   3     1220.75     1452.25    188.54 o 
   9   3   3      479.79      397.46    121.16 o 
  10   3   3        2.44      105.31     87.76 o 
  11   3   3      253.88      425.13     90.35 o 
  12   3   3      658.57      646.36    116.19 o 
  13   3   3      333.84      481.29    112.27 o 
  14   3   3       21.02      -92.85    104.74 o 
  15   3   3        1.67       24.35    132.49 o 
 -14   4   3        3.38       23.21    222.51 o 
 -13   4   3      199.36      151.17    224.21 o 
 -12   4   3        9.67       41.90    197.03 o 
 -11   4   3        1.57       17.55    161.93 o 
 -10   4   3      338.50      500.29    225.06 o 
  -9   4   3     1168.42     1457.00    118.43 o 
  -8   4   3      292.98      232.82     70.44 o 
  -7   4   3      512.10      328.71     76.43 o 
  -6   4   3       11.55      -55.68     37.12 o 
  -5   4   3     6565.33     7104.46    258.56 o 
  -4   4   3    10957.12    11820.98    387.18 o 
  -3   4   3      705.65      684.92     87.47 o 
  -2   4   3     8071.35     8323.49    414.44 o 
  -1   4   3    14590.37    14957.53    456.98 o 
   0   4   3    13656.80    13954.14    544.38 o 
   1   4   3     3603.32     3795.67    138.91 o 
   2   4   3       77.74       67.46     28.84 o 
   3   4   3    12193.39    14149.97    362.87 o 
   4   4   3    10580.84    12806.79    337.85 o 
   5   4   3      634.82      651.11    114.37 o 
   6   4   3        6.51       43.60     54.35 o 
   7   4   3        1.16      -18.68     60.01 o 
   8   4   3    13102.30    13289.35    629.02 o 
   9   4   3      388.60      161.93    100.21 o 
  10   4   3      216.73      182.31    108.71 o 
  11   4   3       14.44        2.82     60.44 o 
  12   4   3      404.84      586.37    106.13 o 
  13   4   3        0.41      -81.32     69.04 o 
  14   4   3      138.11      127.37     87.10 o 
  15   4   3        3.01       76.43    130.22 o 
  16   4   3       73.76       47.56    135.32 o 
 -13   5   3      365.94      306.87    225.91 o 
 -12   5   3        7.43       34.54    175.52 o 
 -11   5   3      256.82       82.66    161.93 o 
 -10   5   3      282.38      272.90    167.59 o 
  -9   5   3     1364.32     1584.17    278.56 o 
  -8   5   3      107.15      109.25     60.85 o 
  -7   5   3      864.38     1028.16    105.96 o 
  -6   5   3       77.05      112.32     48.50 o 
  -5   5   3     1983.94     1954.68    103.68 o 
  -4   5   3      656.27      767.11     64.78 o 
  -3   5   3        8.86      -40.59     27.23 o 
  -2   5   3     1956.24     2229.02    101.46 o 
  -1   5   3    11554.19    15385.89    476.07 o 
   0   5   3    18010.69    18474.04    562.71 o 
   1   5   3     2653.33     2667.60    111.66 o 
   2   5   3      538.99      404.69     53.21 o 
   3   5   3      565.02      646.05    105.59 o 
   4   5   3     5149.18     5068.66    152.89 o 
   5   5   3      167.23      218.85     44.64 o 
   6   5   3      916.84      897.39    141.54 o 
   7   5   3      339.52      217.41     93.99 o 
   8   5   3     5234.76     5623.85    341.97 o 
   9   5   3      447.95      408.21    128.52 o 
  10   5   3        0.04       48.69     83.23 o 
  11   5   3      263.20      365.01     84.99 o 
  12   5   3        9.53      -17.59     67.22 o 
  13   5   3       24.10      -25.82     69.36 o 
  14   5   3       95.67      124.86     87.02 o 
  15   5   3        0.00     -143.24    107.01 o 
  16   5   3       18.20     -114.93    118.33 o 
 -13   6   3      516.38      606.38    267.80 o 
 -12   6   3       57.15     -169.29    159.10 o 
 -11   6   3      107.75      -58.32    153.43 o 
 -10   6   3       56.71     -104.74    135.88 o 
  -9   6   3     1327.08      781.89    222.51 o 
  -8   6   3      119.40       93.99    131.92 o 
  -7   6   3       63.36      112.23     55.88 o 
  -6   6   3      134.22      157.78    122.86 o 
  -5   6   3     8141.49     8192.55    294.22 o 
  -4   6   3     2167.56     2003.14    104.99 o 
  -3   6   3      662.35      975.17    138.71 o 
  -2   6   3      944.59      955.54     66.66 o 
  -1   6   3    30238.03    34931.97   1034.46 o 
   0   6   3     2267.25     2620.81    115.17 o 
   1   6   3      201.83      333.05     54.11 o 
   2   6   3     1837.23     1663.08     90.68 o 
   3   6   3    12776.35    12911.38    680.83 o 
   4   6   3      992.96     1019.90    103.33 o 
   5   6   3      216.38      185.08     51.10 o 
   6   6   3        0.06      -17.27     42.37 o 
   7   6   3      527.26      711.12    143.24 o 
   8   6   3     2224.69     2315.67    198.16 o 
   9   6   3      251.84      283.66    122.86 o 
  10   6   3       21.14      -12.46     85.49 o 
  11   6   3     1705.25     1995.21    233.27 o 
  12   6   3       36.24        6.02     55.21 o 
  13   6   3      136.15      137.58     82.46 o 
  14   6   3       28.22      -47.85     69.36 o 
  15   6   3        9.82       53.22    112.10 o 
  16   6   3       31.92       40.20    130.22 o 
 -13   7   3      117.96       67.38    232.70 o 
 -12   7   3       35.22       -1.70    193.63 o 
 -11   7   3      329.04       81.53    180.61 o 
 -10   7   3      399.02      308.00    162.49 o 
  -9   7   3      823.33     1051.96    245.72 o 
  -8   7   3      412.45      425.20    165.89 o 
  -7   7   3      402.76      220.24    127.39 o 
  -6   7   3      505.93      465.77    114.37 o 
  -5   7   3     6047.66     6642.68    250.94 o 
  -4   7   3     3258.80     3272.92    148.63 o 
  -3   7   3      649.08     1008.32    186.27 o 
  -2   7   3      260.22      255.72     59.73 o 
  -1   7   3    10648.43    10117.20    338.17 o 
   0   7   3     2617.55     2021.83    102.52 o 
   1   7   3      159.99      188.17     50.22 o 
   2   7   3     1383.85     1245.33     82.27 o 
   3   7   3    18832.43    20004.99    635.52 o 
   4   7   3      693.11      845.24    177.21 o 
   5   7   3     1404.53     1419.96    113.59 o 
   6   7   3        3.41      -52.79     42.43 o 
   7   7   3      155.47      204.54     69.55 o 
   8   7   3      455.96      619.40    144.94 o 
   9   7   3      660.57      598.45    154.57 o 
  10   7   3      156.53       65.68    106.44 o 
  12   7   3       62.43       53.27     97.10 o 
  13   7   3      193.25      142.34     84.06 o 
  14   7   3        0.99       22.20     70.03 o 
  15   7   3        0.73      -47.18     64.54 o 
 -12   8   3       24.55       36.24    192.50 o 
 -11   8   3      183.23     -100.21    127.39 o 
 -10   8   3     2725.59     2857.50    307.44 o 
  -9   8   3      713.49      824.36    229.87 o 
  -8   8   3     1793.35     2141.29    236.10 o 
  -7   8   3        0.27     -127.96    103.04 o 
  -6   8   3      318.66      435.39    151.74 o 
  -5   8   3     2767.53     2471.94    222.51 o 
  -4   8   3     1615.13     1788.53    107.55 o 
  -3   8   3       22.20      -34.23     43.24 o 
  -2   8   3     1041.41     1264.96     85.11 o 
  -1   8   3     7753.69     7922.11    282.19 o 
   0   8   3     1934.04     2520.46    205.24 o 
   1   8   3     8611.58     8494.59    302.15 o 
   2   8   3     1535.37     1588.10     98.83 o 
   3   8   3     4385.28     4303.15    189.40 o 
   4   8   3     4384.00     4008.35    185.61 o 
   5   8   3     4897.35     4412.17    204.28 o 
   6   8   3       79.19       49.52     52.70 o 
   7   8   3      999.63      973.10    238.36 o 
   8   8   3       38.93        3.73     61.11 o 
   9   8   3      613.33      978.36    187.97 o 
  10   8   3       21.45       30.57     91.15 o 
  11   8   3      319.13      412.74    142.68 o 
  12   8   3        5.36      -10.10     59.62 o 
  13   8   3      172.97      228.24     77.25 o 
  14   8   3        8.25       84.80     74.97 o 
  15   8   3       32.55       -5.08     77.29 o 
 -12   9   3      104.55      132.49    202.69 o 
 -11   9   3      109.25      -21.51    170.42 o 
 -10   9   3     1654.92     2258.49    341.41 o 
  -9   9   3       79.39       50.39    142.68 o 
  -8   9   3      439.70      345.94    172.68 o 
  -7   9   3      366.46      325.55    161.36 o 
  -6   9   3      405.57      427.46    156.83 o 
  -5   9   3     2147.20     2227.91    215.71 o 
  -4   9   3     2845.19     3104.92    250.82 o 
  -3   9   3      272.83      380.28     76.67 o 
  -2   9   3     1562.45     1441.84     94.62 o 
  -1   9   3        8.31      -64.09     56.62 o 
   0   9   3     5597.24     5728.47    225.33 o 
   1   9   3      478.58      443.46    102.76 o 
   2   9   3      595.38      632.89     97.10 o 
   3   9   3      259.59      321.11     77.62 o 
   4   9   3     2966.76     3083.92    163.69 o 
   5   9   3      315.45      221.41     99.08 o 
   6   9   3      418.59      432.97    184.29 o 
   7   9   3       85.74       51.82     65.62 o 
   8   9   3      738.29      679.95    119.86 o 
   9   9   3      323.21      190.24    121.16 o 
  10   9   3        1.47       59.45     94.55 o 
  11   9   3       10.58       40.76    110.40 o 
  12   9   3       72.26       41.71     66.26 o 
  13   9   3      116.44      122.66     73.91 o 
  14   9   3        6.46      -76.65     66.23 o 
  15   9   3       33.91       53.63     80.65 o 
 -11  10   3       16.10      -69.64    156.27 o 
 -10  10   3     1170.36     1501.51    304.60 o 
  -9  10   3       21.95       46.43    158.53 o 
  -8  10   3       55.57       93.42    134.75 o 
  -7  10   3      136.02       69.07    135.32 o 
  -6  10   3      804.93     1178.78    231.57 o 
  -5  10   3     2848.49     3176.26    274.60 o 
  -4  10   3     1518.66     1708.16    244.59 o 
  -3  10   3      460.99      507.86    144.94 o 
  -2  10   3     2559.80     2679.79    199.58 o 
  -1  10   3        3.65      -52.06     46.92 o 
   0  10   3     4152.06     4024.28    181.00 o 
   1  10   3        0.84      -37.77     44.42 o 
   2  10   3     2490.01     2411.02    136.80 o 
   3  10   3     1118.23     1162.62    127.51 o 
   4  10   3     1467.97     1335.37    140.19 o 
   5  10   3      172.98      203.06     76.42 o 
   6  10   3        1.51      -17.68     56.07 o 
   7  10   3       53.23       17.20     71.42 o 
   8  10   3      777.15      769.23    134.99 o 
   9  10   3       47.87      -48.90     67.55 o 
  10  10   3       13.07       79.27    108.14 o 
  12  10   3       98.39      -20.43     60.38 o 
  13  10   3       43.79       33.75     67.06 o 
  14  10   3        0.08       -6.87     65.93 o 
 -10  11   3       74.71     -196.18    130.79 o 
  -9  11   3      789.21      786.99    244.02 o 
  -8  11   3      121.71       74.74    147.77 o 
  -7  11   3        9.32      -23.21    127.96 o 
  -6  11   3     1201.11     2153.74    308.57 o 
  -5  11   3     2071.57     2663.87    251.95 o 
  -4  11   3     2581.09     2339.45    225.34 o 
  -3  11   3      126.09      279.13    135.32 o 
  -2  11   3      333.98      457.47    132.49 o 
  -1  11   3     2255.17     2004.90    123.21 o 
   0  11   3     3442.70     3849.62    221.94 o 
   1  11   3      147.34      109.38     93.14 o 
   2  11   3      316.01      192.19     76.72 o 
   3  11   3     1007.12     1221.15    138.71 o 
   4  11   3     1543.14     1459.91    154.95 o 
   5  11   3        1.68      -28.02     59.05 o 
   6  11   3      630.61      691.61    122.16 o 
   7  11   3      188.83       87.40     83.75 o 
   8  11   3     3506.90     3636.18    215.89 o 
   9  11   3        0.02       65.41     84.05 o 
  10  11   3        4.55       10.76    125.13 o 
  11  11   3        6.33      -43.03     71.34 o 
  12  11   3      230.82       91.64     57.86 o 
  13  11   3        5.27      -86.93     57.95 o 
  14  11   3       12.41       48.33     69.36 o 
 -10  12   3        0.01      -50.96    156.83 o 
  -9  12   3      548.78      321.59    206.66 o 
  -8  12   3        3.72     -103.04    150.04 o 
  -7  12   3        3.69      -96.82    139.85 o 
  -6  12   3      686.41      486.35    189.10 o 
  -5  12   3      326.63      163.06    140.98 o 
  -4  12   3      263.59      264.41    134.75 o 
  -3  12   3        2.03      -33.40     99.65 o 
  -2  12   3      808.37     1162.36    203.82 o 
  -1  12   3     3460.21     2976.40    241.76 o 
   0  12   3      190.21      434.29     96.55 o 
   1  12   3     1711.92     1985.32    171.70 o 
   2  12   3      623.85      519.37    106.78 o 
   3  12   3     1940.38     2203.62    194.94 o 
   4  12   3     1040.46     1171.88    149.72 o 
   5  12   3      468.18      544.65    222.51 o 
   6  12   3      389.72      306.29    126.82 o 
   7  12   3      368.40      410.04    248.55 o 
   8  12   3      764.34      906.47    152.22 o 
   9  12   3      170.61       93.16     90.84 o 
  10  12   3      113.42       53.12     96.94 o 
  11  12   3        5.76      -25.48     75.30 o 
  12  12   3       94.21       53.36     62.51 o 
  13  12   3       50.00      -10.55     63.43 o 
  -9  13   3      338.30      259.31    225.34 o 
  -8  13   3        0.63       31.71    152.30 o 
  -7  13   3       15.27     -150.04    130.79 o 
  -6  13   3        5.24     -125.13    133.05 o 
  -5  13   3     1173.09     1452.81    262.14 o 
  -4  13   3      284.23      146.07    133.05 o 
  -3  13   3       20.07      -11.32    110.40 o 
  -2  13   3      203.49      250.25    127.39 o 
  -1  13   3     2453.33     2404.56    219.68 o 
   0  13   3      830.42     1001.57    195.33 o 
   1  13   3      122.00       89.99     84.07 o 
   2  13   3        0.05      -76.43     68.15 o 
   3  13   3      874.87     1372.09    265.82 o 
   4  13   3      441.72      353.59    108.89 o 
   5  13   3      243.17      159.81     95.59 o 
   6  13   3       23.02      -21.17     79.27 o 
   7  13   3      124.47       37.52     90.23 o 
   8  13   3      152.02      171.93    105.12 o 
   9  13   3       56.12       12.85     92.23 o 
  10  13   3      101.04       47.66    105.90 o 
  11  13   3       81.45      -23.62     59.51 o 
  12  13   3        2.90      -33.58     84.36 o 
  -8  14   3      143.41      134.18    183.44 o 
  -7  14   3        1.01      -44.16    156.83 o 
  -6  14   3      470.71      527.68    202.13 o 
  -5  14   3      599.64      634.12    197.60 o 
  -4  14   3      265.64      202.69    147.77 o 
  -3  14   3      420.44      315.93    156.83 o 
  -2  14   3      653.88     1046.86    216.28 o 
  -1  14   3     1818.35     1774.40    255.91 o 
   0  14   3      612.87     1016.86    200.99 o 
   1  14   3        0.95      -79.83    108.71 o 
   2  14   3      661.44      589.93    123.34 o 
   3  14   3      829.76     1027.82    154.59 o 
   4  14   3       14.48       22.51     88.66 o 
   5  14   3      383.13      467.70    121.87 o 
   6  14   3       44.51        2.50     92.62 o 
   7  14   3      429.31      628.77    146.14 o 
   8  14   3       22.33      -59.07     93.16 o 
   9  14   3      205.26      146.00    108.24 o 
  10  14   3       34.86       -3.52     61.94 o 
  11  14   3       50.17       23.86     60.79 o 
  -6  15   3      252.52      430.30    195.90 o 
  -5  15   3      244.42      326.12    171.55 o 
  -4  15   3      329.63      289.88    164.76 o 
  -3  15   3       27.03     -131.92    117.20 o 
  -2  15   3      101.02       92.85    129.65 o 
  -1  15   3      795.03      818.69    203.26 o 
   0  15   3     1381.40     2449.29    311.96 o 
   1  15   3       11.34       -1.13    116.07 o 
   2  15   3       17.06      -43.03    119.46 o 
   3  15   3      177.17      147.77    135.88 o 
   4  15   3       68.94      -11.86     92.57 o 
   5  15   3      366.99      370.60    128.67 o 
   6  15   3        0.02      -84.68     96.33 o 
   7  15   3      159.34       35.49    101.32 o 
   8  15   3      149.11       65.63    121.34 o 
   9  15   3       77.02       72.43    121.58 o 
  10  15   3        6.71      -81.39     61.09 o 
  -5  16   3        9.75     -175.52    139.85 o 
  -4  16   3      440.64      571.27    212.32 o 
  -3  16   3       31.04      -79.83    127.39 o 
  -2  16   3      210.62      251.95    160.23 o 
  -1  16   3       84.16       54.35    134.75 o 
   0  16   3     1037.87     1858.20    285.35 o 
   1  16   3       38.40      -74.17    127.39 o 
   2  16   3       13.85      -53.22    143.81 o 
   3  16   3       14.72      -37.37    128.52 o 
   4  16   3      444.86      583.73    216.85 o 
   5  16   3      457.47      634.35    262.71 o 
   6  16   3       17.59      -93.19    108.42 o 
   7  16   3       79.43      155.36    124.01 o 
   8  16   3      107.95      127.53    138.08 o 
   9  16   3       42.49      -65.16     77.86 o 
  -3  17   3        0.26        9.06    150.60 o 
  -2  17   3      108.20       19.82    156.83 o 
  -1  17   3      112.02      187.97    156.83 o 
   0  17   3      298.98      418.41    186.27 o 
   1  17   3       15.59      -37.93    139.28 o 
   2  17   3        0.22      -50.96    144.38 o 
   3  17   3       26.64      -11.32    169.85 o 
   4  17   3      500.99      371.98    212.32 o 
   5  17   3        2.91      -49.82    163.06 o 
   6  17   3        2.03     -135.30    107.62 o 
   7  17   3        0.07     -132.38    123.56 o 
   2  18   3       44.08       30.01    147.21 o 
  -3 -16   4       36.62      -21.51    138.71 o 
  -2 -16   4       57.07       56.62    148.91 o 
  -1 -16   4        2.26     -123.99    118.90 o 
   0 -16   4      361.15      257.61    158.53 o 
   1 -16   4       15.52     -109.27    120.03 o 
   2 -16   4       82.25      -93.42    129.09 o 
  -6 -15   4      231.94      515.22    225.91 o 
  -5 -15   4      148.09      155.13    173.82 o 
  -4 -15   4       63.90       63.98    148.91 o 
  -3 -15   4        1.18     -115.50    122.86 o 
  -2 -15   4       99.52       84.36    137.02 o 
  -1 -15   4       81.21      169.85    140.41 o 
   0 -15   4      402.37      319.89    161.93 o 
   1 -15   4       31.17      -24.35    116.63 o 
   2 -15   4       50.97       -6.23    105.31 o 
   3 -15   4       27.95      -60.01    105.88 o 
   4 -15   4      261.68      194.77    144.38 o 
   5 -15   4       11.41       78.70    126.26 o 
  -7 -14   4        1.69      -44.38    104.13 o 
  -6 -14   4      139.63       68.53    122.58 o 
  -5 -14   4      256.70      376.66    140.98 o 
  -4 -14   4      299.60      484.08    184.01 o 
  -3 -14   4       21.03     -108.71    124.56 o 
  -2 -14   4      176.14      -30.57    125.13 o 
  -1 -14   4     1127.92     1318.06    245.16 o 
   0 -14   4      683.32      499.94    172.12 o 
   1 -14   4      113.83      -38.50    113.24 o 
   2 -14   4      145.68      130.22    130.79 o 
   3 -14   4      358.33      485.78    159.66 o 
   4 -14   4      506.00      294.98    159.66 o 
   5 -14   4      107.68       63.41    124.56 o 
   6 -14   4       74.35       82.10    134.18 o 
   7 -14   4       73.61      -80.96    125.69 o 
  -9 -13   4       91.94       76.58    119.48 o 
  -8 -13   4       11.58     -136.45     90.97 o 
  -7 -13   4        2.97       -0.10    102.48 o 
  -6 -13   4       58.29       39.98     96.64 o 
  -5 -13   4      413.12      397.02    123.40 o 
  -4 -13   4        0.82      -47.55     79.43 o 
  -3 -13   4        0.13     -100.21    105.31 o 
  -2 -13   4      119.09       94.55    137.58 o 
  -1 -13   4     1987.42     2658.21    328.38 o 
   0 -13   4       48.59      -12.46    105.31 o 
   1 -13   4      309.51      335.18    148.91 o 
   2 -13   4       41.16      -75.87     91.72 o 
   3 -13   4     1112.92     1594.93    240.63 o 
   4 -13   4      225.44      301.77    133.62 o 
   5 -13   4      532.48      482.69    121.82 o 
   6 -13   4       26.12      -58.88    106.44 o 
   7 -13   4      261.65       63.98    135.88 o 
   8 -13   4      155.96      127.39    142.11 o 
   9 -13   4      186.08      292.15    180.04 o 
 -10 -12   4      151.18      263.84    193.07 o 
  -9 -12   4        1.07       39.63    148.91 o 
  -8 -12   4       15.78     -100.26    100.66 o 
  -7 -12   4      147.32       89.86    100.19 o 
  -6 -12   4      331.50      237.16    105.14 o 
  -5 -12   4      108.58      -36.83     86.67 o 
  -4 -12   4      569.45      552.20    126.94 o 
  -3 -12   4       37.50      -30.94     73.89 o 
  -2 -12   4       10.94       12.24     73.66 o 
  -1 -12   4     1406.63     1402.99    229.87 o 
   0 -12   4       22.83       58.32    102.48 o 
   1 -12   4        7.17      -13.02     82.66 o 
   2 -12   4        6.31      -84.93     85.49 o 
   3 -12   4     1380.31     1313.87    153.51 o 
   4 -12   4        2.94      -95.37     63.58 o 
   5 -12   4      149.95      105.88    120.03 o 
   6 -12   4       20.02       45.86    108.71 o 
   7 -12   4      119.09      -37.37    118.90 o 
   8 -12   4        1.24     -128.52    112.10 o 
   9 -12   4      235.70      107.01    146.07 o 
  10 -12   4       76.85      116.63    142.68 o 
 -11 -11   4        2.40      -68.51    135.32 o 
 -10 -11   4       63.75       10.76    156.27 o 
  -9 -11   4       58.26       56.05    157.96 o 
  -8 -11   4       10.46      -44.40     92.26 o 
  -7 -11   4       11.53      -14.16     92.09 o 
  -6 -11   4      753.16     1017.93    154.16 o 
  -5 -11   4       46.31        5.57     86.34 o 
  -4 -11   4     1918.11     2153.80    200.09 o 
  -3 -11   4       11.50      -17.25     67.07 o 
  -2 -11   4      848.88      903.54    127.11 o 
  -1 -11   4     1571.31     1688.37    119.79 o 
   0 -11   4      697.45      944.39    181.18 o 
   1 -11   4      294.34      116.16     62.46 o 
   2 -11   4      436.01      503.83     97.97 o 
   3 -11   4     1243.96     1465.60    208.92 o 
   4 -11   4      255.99      162.12    154.28 o 
   5 -11   4       78.07      -23.21     90.02 o 
   6 -11   4      350.84      434.26    152.30 o 
   7 -11   4     1234.13     1507.17    244.02 o 
   8 -11   4      165.85      168.72    139.85 o 
   9 -11   4      280.07      114.93    130.79 o 
  10 -11   4        1.25      -20.95    139.28 o 
  11 -11   4      174.76      152.87    187.97 o 
 -11 -10   4        0.92       55.49    168.16 o 
 -10 -10   4      184.02      146.07    161.36 o 
  -9 -10   4        2.02       34.54    145.51 o 
  -8 -10   4      315.88      402.95    126.31 o 
  -7 -10   4       12.19      -66.68     75.87 o 
  -6 -10   4      213.04      175.32     90.76 o 
  -5 -10   4       55.37      -23.84     79.45 o 
  -4 -10   4     1299.00     1354.78    159.61 o 
  -3 -10   4      102.11       36.10     68.56 o 
  -2 -10   4      739.87      624.45    104.61 o 
  -1 -10   4      937.16     1009.29    200.43 o 
   0 -10   4     1486.89     1489.80     81.91 o 
   1 -10   4        0.39      -46.87     49.62 o 
   2 -10   4      126.96       24.26     61.17 o 
   3 -10   4      323.80      398.03    104.74 o 
   4 -10   4     1736.12     1338.45    194.77 o 
   5 -10   4       40.64       26.61     83.23 o 
   6 -10   4       27.72       19.25     97.38 o 
   7 -10   4      946.17     1107.45    204.96 o 
   8 -10   4     1303.20     2712.56    323.85 o 
   9 -10   4      348.81      587.69    197.60 o 
  10 -10   4        1.10       48.69    141.54 o 
  11 -10   4      141.55       81.53    180.04 o 
  12 -10   4       52.81      -56.05    190.24 o 
 -12  -9   4       19.18     -110.40    139.28 o 
 -11  -9   4       19.73     -152.30    146.64 o 
 -10  -9   4      202.07      498.80    196.46 o 
  -9  -9   4       21.62       70.21    135.88 o 
  -8  -9   4      118.60       83.23    122.86 o 
  -7  -9   4       18.68       20.60     78.61 o 
  -6  -9   4      867.76      952.52    145.79 o 
  -5  -9   4       81.88      100.25     79.66 o 
  -4  -9   4     1104.43     1204.62    351.88 o 
  -3  -9   4       24.28       -5.96     62.61 o 
  -2  -9   4     2249.67     2109.10     97.97 o 
  -1  -9   4       63.88       62.18     41.31 o 
   0  -9   4     3119.03     2566.78    107.05 o 
   1  -9   4      100.28       63.99     41.60 o 
   2  -9   4     1455.17     1459.53    104.47 o 
   3  -9   4      328.89      184.00     70.56 o 
   4  -9   4     2563.70     2192.81    185.71 o 
   5  -9   4        8.28      -80.96     65.11 o 
   6  -9   4      133.20      117.77    103.61 o 
   7  -9   4      142.12       69.64    112.10 o 
   8  -9   4      339.50      131.35    134.18 o 
   9  -9   4       97.28      -41.90    134.18 o 
  10  -9   4        0.82       51.52    148.34 o 
  11  -9   4      407.22      356.69    192.50 o 
  12  -9   4      282.19      106.44    152.30 o 
 -12  -8   4       38.17     -172.12    160.23 o 
 -11  -8   4       36.70       40.20    120.60 o 
 -10  -8   4       22.64       23.78    137.58 o 
  -9  -8   4      714.61     1178.78    250.25 o 
  -8  -8   4       33.29      141.54    133.05 o 
  -7  -8   4      217.53      263.14    101.42 o 
  -6  -8   4      181.51      186.55     84.46 o 
  -5  -8   4     3172.02     3491.33    191.52 o 
  -4  -8   4      988.37     1281.41    170.42 o 
  -3  -8   4      145.27       34.50     43.11 o 
  -2  -8   4      861.91      950.66    100.34 o 
  -1  -8   4     2952.61     2902.23    114.01 o 
   0  -8   4     4351.08     4756.03    158.74 o 
   1  -8   4       48.29       -8.45     32.97 o 
   2  -8   4      978.88      996.14    165.13 o 
   3  -8   4      951.59     1259.45    234.68 o 
   4  -8   4     3929.51     3889.08    258.18 o 
   5  -8   4        5.20      -70.21     63.98 o 
   6  -8   4       21.95      -88.32     75.30 o 
   7  -8   4      229.60      422.37    150.60 o 
   8  -8   4     2191.99     2273.21    227.60 o 
   9  -8   4       44.13      138.15    130.79 o 
  10  -8   4      388.81      479.55    180.61 o 
  11  -8   4      101.15       77.00    141.54 o 
  12  -8   4     1264.81     1660.60    309.70 o 
  13  -8   4        4.63     -130.79    156.27 o 
 -13  -7   4       77.21       33.97    141.54 o 
 -12  -7   4        0.95       -2.83    143.24 o 
 -11  -7   4       39.02       61.71    145.51 o 
 -10  -7   4       43.27       27.74    135.32 o 
  -9  -7   4     2153.31     2571.58    250.25 o 
  -8  -7   4      187.34      182.31    108.14 o 
  -7  -7   4       79.39      -49.26     90.59 o 
  -6  -7   4      919.75     1016.06    135.60 o 
  -5  -7   4     1732.94     1668.56    122.01 o 
  -4  -7   4      215.51      192.43     69.92 o 
  -3  -7   4       16.43      -40.45     31.08 o 
  -2  -7   4      470.59      385.83     54.53 o 
  -1  -7   4     5370.21     4449.34    211.99 o 
   0  -7   4     1928.81     1830.75     82.22 o 
   1  -7   4      275.59      228.60     44.51 o 
   2  -7   4      167.18       70.58     33.67 o 
   3  -7   4     6910.31     6455.05    188.58 o 
   4  -7   4      970.21     1124.43    120.60 o 
   5  -7   4      827.39     1264.28    174.38 o 
   6  -7   4     1078.93     1189.54    186.84 o 
   7  -7   4     1170.24     1452.25    216.28 o 
   8  -7   4      306.22      146.64    113.24 o 
   9  -7   4       79.88      109.84    113.80 o 
  10  -7   4        4.96     -120.03    107.01 o 
  11  -7   4      189.93      140.98    143.81 o 
  12  -7   4      403.14      522.58    189.10 o 
  13  -7   4      211.44      257.61    208.35 o 
  14  -7   4        1.93       38.50    188.54 o 
 -13  -6   4       84.00      160.79    165.89 o 
 -12  -6   4        0.06       62.85    145.51 o 
 -11  -6   4       18.14      186.84    121.73 o 
 -10  -6   4        0.91      -64.54    110.40 o 
  -9  -6   4     2697.28     3238.54    275.16 o 
  -8  -6   4       12.04     -122.29     86.63 o 
  -7  -6   4      458.07      525.98    149.47 o 
  -6  -6   4       10.58      -14.72     75.87 o 
  -5  -6   4     1678.20     1795.92    122.30 o 
  -4  -6   4      231.64      183.30     63.58 o 
  -3  -6   4      231.55      219.75     46.00 o 
  -2  -6   4     1259.32     1194.19     65.19 o 
  -1  -6   4     9685.43     9475.50    267.91 o 
   0  -6   4      620.10      737.85     64.16 o 
   1  -6   4      565.15      754.50     60.66 o 
   2  -6   4      722.73      866.49     83.86 o 
   3  -6   4     3392.76     2989.36    113.53 o 
   4  -6   4      405.16      502.20    104.74 o 
   5  -6   4     1229.70     1141.98    126.82 o 
   6  -6   4      273.41      208.92    106.44 o 
   7  -6   4     4223.68     4271.82    298.38 o 
   8  -6   4      845.53     1221.25    199.86 o 
   9  -6   4      591.57      488.61    160.79 o 
  10  -6   4       47.14      -73.04    107.57 o 
  11  -6   4      117.02     -161.36    107.57 o 
  12  -6   4      315.23      475.59    192.50 o 
  13  -6   4      192.04      113.24    161.36 o 
  14  -6   4       93.57     -118.90    160.23 o 
 -13  -5   4       48.07       19.25    153.43 o 
 -12  -5   4       14.38      -46.43    113.80 o 
 -11  -5   4        0.85      -81.53    120.60 o 
 -10  -5   4      290.16      362.35    138.71 o 
  -9  -5   4      427.79      416.71    148.34 o 
  -8  -5   4       29.74       52.09     98.52 o 
  -7  -5   4      139.19       80.40     77.00 o 
  -6  -5   4     1461.33     1744.40    165.32 o 
  -5  -5   4     2628.14     2298.00    135.98 o 
  -4  -5   4     2456.38     2269.93    128.88 o 
  -3  -5   4       58.00       36.20     55.49 o 
  -2  -5   4     2297.19     2028.28    110.68 o 
  -1  -5   4    12648.13    13684.52    363.49 o 
   0  -5   4     1246.20     1277.82     61.17 o 
   1  -5   4     4481.11     4788.53    167.66 o 
   2  -5   4     1178.18     1090.78     51.78 o 
   3  -5   4     3059.26     2568.50     98.11 o 
   4  -5   4     1945.09     2073.91    155.70 o 
   5  -5   4    10046.37    11188.82    569.58 o 
   6  -5   4      248.49      204.96     99.08 o 
   7  -5   4     5856.31     5533.83    350.46 o 
   8  -5   4       56.94       84.93     92.29 o 
   9  -5   4     1292.35     1695.71    243.46 o 
  10  -5   4        1.48       -2.83    100.78 o 
  11  -5   4      851.90     1106.31    217.98 o 
  12  -5   4       41.03      -59.45    107.57 o 
  13  -5   4      774.70      891.17    252.52 o 
  14  -5   4      183.06      233.83    198.73 o 
  15  -5   4       53.80      -79.27    187.41 o 
 -14  -4   4      117.03      120.03    169.85 o 
 -13  -4   4        0.34      -48.13    134.75 o 
 -12  -4   4       52.67      126.26    140.98 o 
 -11  -4   4        4.30     -137.58    105.88 o 
 -10  -4   4      415.98      472.19    158.53 o 
  -9  -4   4        4.65      -10.76     88.89 o 
  -8  -4   4      110.40      -26.61     89.46 o 
  -7  -4   4        0.37       -9.06     76.43 o 
  -6  -4   4     5496.51     6208.15    349.33 o 
  -5  -4   4     2250.37     2377.38    177.21 o 
  -4  -4   4      115.98      214.68     57.63 o 
  -3  -4   4     1004.53     1050.31     78.43 o 
  -2  -4   4     4033.29     3792.71    128.13 o 
  -1  -4   4     1887.80     1653.25     70.57 o 
   0  -4   4    15701.89    16107.50    413.60 o 
   1  -4   4      155.29      174.57     32.30 o 
   2  -4   4     2265.52     2665.70     88.54 o 
   3  -4   4     5887.35     5728.31    186.64 o 
   4  -4   4     4732.74     5829.94    315.93 o 
   5  -4   4     1197.05     1155.00    115.50 o 
   6  -4   4      179.69      396.89    105.31 o 
   7  -4   4     4755.92     4493.76    298.38 o 
   8  -4   4        6.09       -0.57     80.40 o 
   9  -4   4       71.21      -41.90     84.36 o 
  10  -4   4        8.91      -52.09     91.72 o 
  11  -4   4      189.28      293.85    161.36 o 
  12  -4   4      251.38      429.73    189.67 o 
  13  -4   4      439.10      644.88    232.70 o 
  14  -4   4        5.49     -107.57    177.78 o 
  15  -4   4       33.42     -107.57    194.77 o 
 -14  -3   4       22.78       58.88    142.68 o 
 -13  -3   4       99.21       94.55    140.98 o 
 -12  -3   4      161.75      242.89    150.04 o 
 -11  -3   4       26.52      117.77    123.43 o 
 -10  -3   4     1103.84     1766.48    250.82 o 
  -9  -3   4      130.49      112.10    101.91 o 
  -8  -3   4      451.36      614.87    138.71 o 
  -7  -3   4      551.88      506.16    123.43 o 
  -6  -3   4     9608.76     8639.89    437.09 o 
  -5  -3   4      567.26      354.99     87.19 o 
  -4  -3   4     1489.09     1558.12    130.79 o 
  -3  -3   4      124.81       29.44     37.63 o 
  -2  -3   4     4201.95     3654.26    122.58 o 
  -1  -3   4     2005.49     2079.70     79.68 o 
   0  -3   4    21409.72    23287.03    579.44 o 
   1  -3   4      115.86       92.06     42.22 o 
   2  -3   4     6452.86     6424.60    176.63 o 
   3  -3   4        1.34        4.60     21.77 o 
   4  -3   4    13985.03    15378.55    465.42 o 
   5  -3   4        0.42       -3.19     24.40 o 
   6  -3   4       69.50       12.31     30.03 o 
   7  -3   4      337.63      483.61     47.51 o 
   8  -3   4     7426.77     7329.18    435.96 o 
   9  -3   4      153.26       60.01    102.48 o 
  10  -3   4       70.13       40.76    109.27 o 
  11  -3   4      649.18      515.79    171.55 o 
  12  -3   4      328.31      486.91    183.44 o 
  13  -3   4      303.24      155.13    168.72 o 
  14  -3   4       31.00     -181.18    147.21 o 
  15  -3   4       31.79       96.25    187.41 o 
 -14  -2   4        5.56       14.15    125.69 o 
 -13  -2   4      193.17      338.01    159.10 o 
 -12  -2   4       26.05      -88.32    101.91 o 
 -11  -2   4       35.52      -37.37     92.29 o 
 -10  -2   4      602.41      501.63    145.51 o 
  -9  -2   4      943.29     1360.53    199.86 o 
  -8  -2   4      447.14      322.72    116.63 o 
  -7  -2   4        2.46      -43.03     52.65 o 
  -6  -2   4     3406.19     3295.16    215.71 o 
  -5  -2   4      260.89      152.87     73.60 o 
  -4  -2   4     9294.32     8859.57    418.97 o 
  -3  -2   4     9454.40     8336.42    388.40 o 
  -2  -2   4      356.97      384.45     83.01 o 
  -1  -2   4     4199.49     4812.84    143.47 o 
   0  -2   4    35301.50    38793.90    940.17 o 
   1  -2   4      401.55      388.43     29.80 o 
   2  -2   4     3642.34     3749.48    110.11 o 
   3  -2   4       15.42       32.41     18.84 o 
   4  -2   4    14102.01    15147.97    457.20 o 
   5  -2   4     2341.64     2444.78    104.06 o 
   6  -2   4     2649.81     2572.99    164.47 o 
   7  -2   4      746.29      725.55     80.40 o 
   8  -2   4     5900.77     6151.10    219.52 o 
   9  -2   4      464.13      611.92    108.66 o 
  10  -2   4      159.83      -26.04    110.40 o 
  11  -2   4      220.48      261.01    139.28 o 
  12  -2   4      745.71      954.58    236.66 o 
  13  -2   4        0.51       -7.36    147.77 o 
  14  -2   4       22.17       27.18    138.71 o 
  15  -2   4        0.75      -86.63    169.29 o 
 -14  -1   4        0.09       91.72    135.32 o 
 -13  -1   4      264.97      458.60    159.66 o 
 -12  -1   4       23.16      101.35    109.84 o 
 -11  -1   4      110.19      167.59    105.88 o 
 -10  -1   4      452.61      736.60    163.06 o 
  -9  -1   4      851.09     1010.63    168.72 o 
  -8  -1   4      939.84      779.63    146.64 o 
  -7  -1   4      203.26      121.73     76.43 o 
  -6  -1   4     3677.01     3257.23    210.05 o 
  -5  -1   4     8907.70     9623.34    452.38 o 
  -4  -1   4     6025.82     6559.18    324.99 o 
  -3  -1   4        6.60      147.21     50.96 o 
  -2  -1   4     3876.18     3718.66    194.77 o 
  -1  -1   4     2154.36     1758.93     70.28 o 
   0  -1   4    19156.11    20822.48    515.11 o 
   1  -1   4      484.10      509.03     42.56 o 
   2  -1   4     3177.35     3090.26    105.84 o 
   3  -1   4     3061.74     3591.27    107.89 o 
   4  -1   4    11480.48    10417.26    326.23 o 
   5  -1   4     1408.52     1448.35     76.17 o 
   6  -1   4     5241.02     4960.58    186.48 o 
   7  -1   4     1506.96     1102.12     93.14 o 
   8  -1   4     5584.87     5251.68    325.55 o 
   9  -1   4      358.98      397.94     64.96 o 
  10  -1   4        0.83      -13.00     42.93 o 
  11  -1   4       32.04       46.43    116.63 o 
  12  -1   4      429.73      448.41    182.88 o 
  13  -1   4      151.22      223.07    174.95 o 
  14  -1   4        0.11      -31.71    147.21 o 
  15  -1   4       13.82      -64.54    192.50 o 
  16  -1   4      186.85      180.61    224.77 o 
 -14   0   4      107.97     -154.57    113.80 o 
 -13   0   4      358.10      475.59    159.66 o 
 -12   0   4       73.06       73.60    115.50 o 
 -11   0   4      523.91      460.87    137.58 o 
 -10   0   4      258.16      143.24     95.12 o 
  -9   0   4     1287.28     1707.03    206.66 o 
  -8   0   4      865.11      726.41    133.62 o 
  -7   0   4        9.57       44.73     58.88 o 
  -6   0   4     1913.41     1842.35    142.68 o 
  -5   0   4    16682.90    14955.61    648.84 o 
  -4   0   4      158.37      208.35     62.28 o 
  -3   0   4      182.46       80.40     39.07 o 
  -2   0   4      155.67      103.04     38.50 o 
  -1   0   4    34959.33    34524.62   1007.10 o 
   0   0   4      239.15      343.99    114.09 o 
   1   0   4     2642.62     2259.03     90.20 o 
   2   0   4        0.22      -17.14     14.67 o 
   3   0   4    24172.11    25574.38    628.88 o 
   4   0   4       77.73       42.28     27.49 o 
   5   0   4     3030.68     2585.53    245.72 o 
   6   0   4      127.32      127.52     44.97 o 
   7   0   4     4312.40     4268.50    178.24 o 
   8   0   4     1019.17      917.21    129.65 o 
   9   0   4      227.62       90.59     63.98 o 
  10   0   4      186.90      157.20     57.18 o 
  11   0   4     1005.11     1459.81    160.32 o 
  12   0   4     1175.62     1810.64    304.04 o 
  13   0   4      182.26      343.10    164.76 o 
  14   0   4        0.11        1.13    141.54 o 
  15   0   4       11.99     -112.10    152.30 o 
  16   0   4      160.31      597.32    234.40 o 
 -14   1   4      198.36      439.35    226.47 o 
 -13   1   4       41.90      -26.04    105.31 o 
 -12   1   4        0.42      -28.31     98.52 o 
 -11   1   4      340.59      495.41    140.41 o 
 -10   1   4      228.35      202.69     99.08 o 
  -9   1   4      627.41      661.30    134.18 o 
  -8   1   4     3401.14     3497.85    227.60 o 
  -7   1   4       70.43       18.68     54.35 o 
  -6   1   4      668.56      742.26    107.57 o 
  -5   1   4    12576.41    12968.32    569.01 o 
  -4   1   4      545.61      717.91    101.91 o 
  -3   1   4     1408.57     1210.49     93.42 o 
  -2   1   4      230.39      399.16     60.58 o 
  -1   1   4    21283.26    21297.95    846.44 o 
   0   1   4        3.91       52.04     24.35 o 
   1   1   4        0.72       -1.60     16.23 o 
   2   1   4     2334.89     1970.08     82.41 o 
   3   1   4      772.67      403.67    152.87 o 
   4   1   4    11974.04    12934.21    407.82 o 
   5   1   4      955.71     1088.20     95.12 o 
   6   1   4      449.07      424.63     87.19 o 
   7   1   4     4034.68     4811.95    265.54 o 
   8   1   4      292.56      165.89     78.70 o 
   9   1   4      420.39      519.75    123.43 o 
  10   1   4       15.38       88.89     80.96 o 
  11   1   4      416.14      524.46    137.86 o 
  12   1   4      187.50      105.06     80.96 o 
  13   1   4      489.54      763.78    121.20 o 
  14   1   4        9.39       22.08    150.04 o 
  15   1   4        9.60      -49.82    140.98 o 
  16   1   4        0.51      -75.30    143.24 o 
 -14   2   4      166.54      150.04    223.07 o 
 -13   2   4       81.87     -226.47    170.42 o 
 -12   2   4        3.34      -56.11     84.78 o 
 -11   2   4        0.07     -140.62     99.65 o 
 -10   2   4     1534.03     1546.23    153.43 o 
  -9   2   4     1396.46     1703.07    198.16 o 
  -8   2   4      956.75      949.48    146.07 o 
  -7   2   4       64.81       79.27     66.81 o 
  -6   2   4      755.63      681.68    112.10 o 
  -5   2   4     9239.21     8576.48    396.33 o 
  -4   2   4       19.47      -30.01     37.37 o 
  -3   2   4     1973.26     1979.93    122.29 o 
  -2   2   4     5406.43     4755.34    226.47 o 
  -1   2   4    20203.48    23020.33    683.90 o 
   0   2   4      840.30      799.51     43.99 o 
   1   2   4     2504.19     2760.60    105.73 o 
   2   2   4     1826.48     1626.98     73.26 o 
   3   2   4      807.89      991.24     56.78 o 
   4   2   4     3706.01     3490.91    139.49 o 
   5   2   4     2204.41     1963.51    140.41 o 
   6   2   4      127.47       49.82     56.05 o 
   7   2   4    16697.27    17832.93    775.10 o 
   8   2   4      300.88      463.70    109.84 o 
   9   2   4      287.00      178.35     90.02 o 
  10   2   4       64.21       62.85     74.17 o 
  11   2   4     1147.29     1687.95    146.92 o 
  12   2   4        0.87      -14.00     61.15 o 
  13   2   4      282.05      143.70     83.81 o 
  14   2   4       13.43      -20.95     95.12 o 
 -14   3   4       67.41       91.15    229.87 o 
 -13   3   4       12.11     -199.29    181.74 o 
 -12   3   4      115.80      -38.50    174.38 o 
 -11   3   4        0.14      -94.09     70.19 o 
 -10   3   4      800.34      895.00    135.77 o 
  -9   3   4       19.34       39.72     69.47 o 
  -8   3   4     1001.37     1024.82    264.12 o 
  -7   3   4      259.67      276.28     85.21 o 
  -6   3   4     1779.90     1538.83     99.89 o 
  -5   3   4     2132.89     2215.53    116.57 o 
  -4   3   4    15022.19    17030.12    925.14 o 
  -3   3   4      823.77      502.79    122.29 o 
  -2   3   4    12635.57    13799.15    431.34 o 
  -1   3   4    15922.38    14580.75    449.33 o 
   0   3   4     6698.04     5579.56    187.26 o 
   1   3   4     5498.91     6059.79    164.97 o 
   2   3   4      476.21      378.04     62.15 o 
   3   3   4    28447.61    32397.28    791.85 o 
   4   3   4     4174.75     4370.29    164.92 o 
   5   3   4     1110.36     1604.21     87.80 o 
   6   3   4      888.86      558.82    112.10 o 
   7   3   4     1834.87     1881.41    159.10 o 
   8   3   4     2589.83     2437.40    187.97 o 
   9   3   4     3344.71     2838.82    213.45 o 
  10   3   4        7.16       49.82     75.87 o 
  11   3   4      211.38       44.73     96.25 o 
  12   3   4      138.82       67.18     70.92 o 
  13   3   4      552.22      568.57    108.91 o 
  14   3   4       21.66       -6.86     69.63 o 
  15   3   4       40.28       71.34    122.86 o 
 -13   4   4       36.41      -45.29    223.64 o 
 -12   4   4        0.15     -154.00    178.35 o 
 -11   4   4       28.08      -35.10    159.10 o 
 -10   4   4     1130.01     1318.49    155.99 o 
  -9   4   4       75.53      -28.59     66.56 o 
  -8   4   4       46.05      -11.85     55.26 o 
  -7   4   4      164.83      160.75     64.35 o 
  -6   4   4     8137.34     7963.28    406.52 o 
  -5   4   4     1051.23      629.95    116.07 o 
  -4   4   4    21947.56    24806.16    759.82 o 
  -3   4   4       13.80      -11.89     31.51 o 
  -2   4   4     5734.03     6138.54    216.62 o 
  -1   4   4       87.78       53.42     30.70 o 
   0   4   4     3151.12     3253.85    125.26 o 
   1   4   4        3.28        2.01     19.97 o 
   2   4   4      534.94      529.95     34.15 o 
   3   4   4       19.30       -9.50     16.82 o 
   4   4   4     1199.28     1515.61     64.46 o 
   5   4   4      123.81      170.24     42.07 o 
   6   4   4      167.20       97.38     68.51 o 
   7   4   4      331.66      426.33    120.60 o 
   8   4   4    47193.36    55353.03   2223.38 o 
   9   4   4     1591.34     1744.40    170.99 o 
  10   4   4        0.40      -35.10     77.00 o 
  11   4   4      328.06      327.25    131.92 o 
  12   4   4       45.77       64.61     65.25 o 
  13   4   4       32.00       37.30     65.43 o 
  14   4   4       24.63        7.01     73.26 o 
  15   4   4       37.28       64.31     76.66 o 
  16   4   4       14.92      -63.41    110.97 o 
 -13   5   4      139.16      282.52    253.65 o 
 -12   5   4       10.05      134.75    153.43 o 
 -11   5   4       58.74       64.54    172.68 o 
 -10   5   4      371.52      224.77    173.82 o 
  -9   5   4     1945.92     2049.21    173.53 o 
  -8   5   4      439.42      470.59    219.96 o 
  -7   5   4      456.34      501.79    133.90 o 
  -6   5   4     4857.43     4563.96    196.98 o 
  -5   5   4     5738.37     5711.76    222.83 o 
  -4   5   4     9442.09     9241.15    321.52 o 
  -3   5   4      937.68      916.07     72.91 o 
  -2   5   4     5238.41     6406.61    227.56 o 
  -1   5   4     7308.97     8444.26    282.96 o 
   0   5   4     1008.03     1141.79     65.81 o 
   1   5   4      744.23     1012.72     60.77 o 
   2   5   4    15122.36    16696.78    518.95 o 
   3   5   4     2129.00     2587.01    113.47 o 
   4   5   4     6546.98     5702.03    169.10 o 
   5   5   4     1575.22     1443.91     66.94 o 
   6   5   4     4881.79     5007.41    195.17 o 
   7   5   4     3666.12     3647.32    250.82 o 
   8   5   4    34628.02    38303.69   1592.66 o 
   9   5   4       73.41       57.18     95.12 o 
  10   5   4        3.19      -30.01     84.36 o 
  11   5   4        6.54      -36.80     87.76 o 
  12   5   4       56.33      -71.90     83.79 o 
  13   5   4        0.07        1.69     62.25 o 
  14   5   4       24.98       44.65     81.53 o 
  15   5   4        3.93       14.81     73.40 o 
  16   5   4       80.20       36.24    115.50 o 
 -13   6   4      201.50       -0.57    219.68 o 
 -12   6   4        0.44     -104.74    188.54 o 
 -11   6   4       56.51       43.60    161.93 o 
 -10   6   4      309.17      169.29    168.16 o 
  -9   6   4      842.37      678.28    217.98 o 
  -8   6   4       66.54       28.10     61.17 o 
  -7   6   4       74.52       40.20     57.43 o 
  -6   6   4      908.48      991.95    142.39 o 
  -5   6   4     4983.48     5079.25    208.27 o 
  -4   6   4     1533.40     1693.45     99.07 o 
  -3   6   4      220.29      206.80    108.14 o 
  -2   6   4      153.91      237.32     52.51 o 
  -1   6   4    16152.67    16230.04    509.41 o 
   0   6   4       28.37      -32.73     24.30 o 
   1   6   4     4865.36     4728.80    180.32 o 
   2   6   4     6813.80     6886.93    245.96 o 
   3   6   4     2538.52     2553.01    121.89 o 
   4   6   4     4506.50     5106.09    177.29 o 
   5   6   4     3361.63     4026.57    133.40 o 
   6   6   4      249.89      203.61     51.83 o 
   7   6   4      107.32      100.86     46.98 o 
   8   6   4     2408.13     2756.72    223.64 o 
   9   6   4      433.83      409.91    130.22 o 
  10   6   4        1.97       19.82     84.36 o 
  11   6   4     1040.85     1413.75    217.98 o 
  12   6   4        9.15     -121.16    118.90 o 
  13   6   4       96.03       75.03     68.15 o 
  14   6   4       21.62       17.36     65.25 o 
  15   6   4        0.77       18.05     75.85 o 
  16   6   4       89.13       37.11     76.45 o 
 -12   7   4        8.94      -17.55    211.18 o 
 -11   7   4      634.32      545.80    239.49 o 
 -10   7   4       49.90      -15.29    150.60 o 
  -9   7   4     1055.73     1117.64    254.21 o 
  -8   7   4       51.04     -143.53     95.68 o 
  -7   7   4      334.32      194.20    125.13 o 
  -6   7   4       17.41       30.71     54.81 o 
  -5   7   4     7348.46     7992.80    296.97 o 
  -4   7   4        1.57      -33.91     43.88 o 
  -3   7   4       54.63       73.63     48.54 o 
  -2   7   4      971.82     1494.74    175.80 o 
  -1   7   4     2924.30     3103.34    139.43 o 
   0   7   4     3824.91     3441.60    200.99 o 
   1   7   4     1834.99     1734.67    111.82 o 
   2   7   4       15.44      -33.59     32.22 o 
   3   7   4     9049.19     8649.80    309.56 o 
   4   7   4     4510.34     4225.55    184.29 o 
   5   7   4      154.15      191.34     39.76 o 
   6   7   4        0.66        4.80     30.09 o 
   7   7   4      245.17      133.48     60.71 o 
   8   7   4      166.92      140.41     94.55 o 
   9   7   4      179.69      134.75    108.71 o 
  10   7   4       67.57        3.96     95.12 o 
  11   7   4      677.87      406.52    154.57 o 
  12   7   4      208.64      204.39    159.10 o 
  13   7   4       16.96      -71.38     59.04 o 
  14   7   4        0.04       29.78     64.84 o 
  15   7   4        0.10      -35.44     63.68 o 
 -12   8   4       26.86      -23.78    189.67 o 
 -11   8   4       62.26       27.18    164.76 o 
 -10   8   4     1536.93     1968.60    339.71 o 
  -9   8   4      634.04      360.66    189.10 o 
  -8   8   4     1038.25     1210.49    242.32 o 
  -7   8   4       14.07      -79.83    107.01 o 
  -6   8   4     1223.07     1335.62    227.04 o 
  -5   8   4     7038.70     7057.38    511.26 o 
  -4   8   4        5.13      -67.69     45.13 o 
  -3   8   4       19.66      -38.10     42.06 o 
  -2   8   4     3333.24     2851.55    227.32 o 
  -1   8   4     3227.97     3804.93    164.62 o 
   0   8   4       33.65       -6.73     36.50 o 
   1   8   4     1943.77     2206.29    203.82 o 
   2   8   4        9.35      -17.64     38.22 o 
   3   8   4     8124.93     8831.10    435.11 o 
   4   8   4      165.05       98.88     53.36 o 
   5   8   4     1287.54     1571.27    142.12 o 
   6   8   4      349.30      241.22     72.73 o 
   7   8   4     1881.79     1550.79    132.58 o 
   8   8   4       40.50       13.41     58.60 o 
   9   8   4      416.00      412.74    143.24 o 
  10   8   4      201.42       63.41    105.88 o 
  11   8   4      144.17      197.60    137.02 o 
  12   8   4      308.11      262.71    135.32 o 
  13   8   4       66.29       41.07     58.32 o 
  14   8   4        2.81       15.19     61.40 o 
  15   8   4       27.06      -36.51     62.79 o 
 -11   9   4        3.56      -23.78    183.44 o 
 -10   9   4     1120.12     1170.29    281.96 o 
  -9   9   4      771.99      376.51    194.20 o 
  -8   9   4      188.95      151.74    151.74 o 
  -7   9   4      242.50      329.52    139.85 o 
  -6   9   4      473.03      392.36    155.13 o 
  -5   9   4      142.06       70.77    105.88 o 
  -4   9   4     2119.41     2032.34    124.74 o 
  -3   9   4      396.69      385.36     81.17 o 
  -2   9   4      765.88     1026.33    110.01 o 
  -1   9   4     4669.74     4711.40    198.31 o 
   0   9   4     3431.25     3016.70    145.71 o 
   1   9   4      137.72      205.19     58.68 o 
   2   9   4      369.49      403.74     74.24 o 
   3   9   4     7451.78     7175.33    282.25 o 
   4   9   4     2200.04     2063.76    128.36 o 
   5   9   4      497.97      528.37     91.26 o 
   6   9   4        5.30      -54.43     49.46 o 
   7   9   4      404.57      319.57     85.84 o 
   8   9   4      694.13      636.05    116.07 o 
   9   9   4       74.14       97.95    107.57 o 
  10   9   4       25.33      -87.19     90.02 o 
  11   9   4       31.70       61.15    120.60 o 
  12   9   4       27.54      125.13    130.22 o 
  13   9   4      101.33       52.88     59.05 o 
  14   9   4       52.72       71.19     56.43 o 
  15   9   4      107.28      108.42     70.53 o 
 -11  10   4       19.87     -202.13    159.66 o 
 -10  10   4     1005.28     1149.34    277.43 o 
  -9  10   4        0.02     -156.83    120.60 o 
  -8  10   4      373.95      129.65    159.66 o 
  -7  10   4      274.76       32.84    144.38 o 
  -6  10   4     1049.14     1430.73    242.32 o 
  -5  10   4      814.20      938.16    194.20 o 
  -4  10   4     8234.12     9511.24    552.02 o 
  -3  10   4        2.97       24.13     66.10 o 
  -2  10   4     3163.37     3238.28    160.41 o 
  -1  10   4     4610.10     4490.96    294.98 o 
   0  10   4     5627.75     6001.67    272.90 o 
   1  10   4     1052.26     1081.81    118.66 o 
   2  10   4     1423.68     1297.85    111.52 o 
   3  10   4     3188.48     2822.31    155.33 o 
   4  10   4     2177.65     2188.92    138.04 o 
   5  10   4        9.87      -27.42     49.25 o 
   6  10   4       24.88      102.58     65.12 o 
   7  10   4      176.08      248.72     80.98 o 
   8  10   4      611.74      505.32    181.74 o 
   9  10   4      280.38      260.51     97.95 o 
  10  10   4       20.35      -43.60     98.52 o 
  11  10   4      155.02      241.19    143.24 o 
  12  10   4       10.40      -18.12    109.84 o 
  13  10   4      109.78        9.08     58.60 o 
  14  10   4        4.97       37.19     56.65 o 
 -10  11   4      169.78       32.84    154.00 o 
  -9  11   4      227.75      285.35    182.88 o 
  -8  11   4       72.78       90.02    152.30 o 
  -7  11   4        0.40      -68.51    130.22 o 
  -6  11   4      953.12      605.81    204.96 o 
  -5  11   4      905.24      863.99    206.66 o 
  -4  11   4     3180.04     2807.68    251.38 o 
  -3  11   4      212.74      156.27    120.60 o 
  -2  11   4      269.53      259.58     84.64 o 
  -1  11   4        7.87       -2.06     53.05 o 
   0  11   4     2492.01     2165.23    129.22 o 
   1  11   4      283.76      209.53     88.32 o 
   2  11   4      856.80      971.26    122.46 o 
   3  11   4       98.48        9.97     62.21 o 
   4  11   4     1263.86     1428.27    149.59 o 
   5  11   4        0.96      -81.61     54.41 o 
   6  11   4        1.70      -29.06     59.59 o 
   7  11   4        5.78      -87.80     65.25 o 
   8  11   4     1698.34     1798.29    167.60 o 
   9  11   4       94.38      154.58     94.86 o 
  10  11   4       22.93      -97.95    108.71 o 
  11  11   4       29.70       25.48    133.05 o 
  12  11   4       75.04       44.73    148.91 o 
  13  11   4       48.73       55.05     50.93 o 
  14  11   4        2.73      -65.76     43.84 o 
  -9  12   4      352.52      118.90    170.99 o 
  -8  12   4        5.15     -143.81    133.05 o 
  -7  12   4       80.05      137.02    156.83 o 
  -6  12   4     1904.72     2407.39    334.61 o 
  -5  12   4      269.46      234.40    147.77 o 
  -4  12   4      169.98      104.18    129.65 o 
  -3  12   4        7.46     -126.54     84.36 o 
  -2  12   4      704.55      813.03    175.52 o 
  -1  12   4     2093.70     2261.88    204.39 o 
   0  12   4      172.21      107.98     69.24 o 
   1  12   4        4.77      -93.84     62.56 o 
   2  12   4      883.56     1269.72    147.23 o 
   3  12   4      258.08      191.30    107.86 o 
   4  12   4      397.15      305.54     94.58 o 
   5  12   4      143.87       31.02     71.66 o 
   6  12   4      461.33      233.83     93.66 o 
   7  12   4        1.88      -44.11     71.73 o 
   8  12   4      519.72      780.80    142.35 o 
   9  12   4       62.45       33.84    100.24 o 
  10  12   4        0.48      -33.16     85.97 o 
  11  12   4        2.03      -11.32    127.39 o 
  12  12   4      112.35      150.60    148.34 o 
  13  12   4        1.76       49.16     56.30 o 
  -8  13   4       19.53      -58.88    164.19 o 
  -7  13   4        0.36     -185.14    123.43 o 
  -6  13   4       90.89      -48.13    136.45 o 
  -5  13   4     1617.63     2206.40    305.17 o 
  -4  13   4      338.35      233.83    152.30 o 
  -3  13   4       26.76      -93.99     99.08 o 
  -2  13   4       88.30      -15.29    108.71 o 
  -1  13   4     4662.72     4488.10    321.02 o 
   0  13   4       58.85       18.68    105.31 o 
   1  13   4      357.49      159.51     85.97 o 
   2  13   4      423.87      505.16    108.73 o 
   3  13   4     2125.68     2334.13    178.48 o 
   4  13   4     1154.11     1156.52    199.86 o 
   5  13   4      149.90       70.48    206.37 o 
   6  13   4       96.96      -20.76     82.69 o 
   7  13   4      286.80      235.34    108.18 o 
   8  13   4      274.80      272.94    157.11 o 
   9  13   4       32.72      -53.31     85.57 o 
  10  13   4        0.83     -122.00     90.12 o 
  11  13   4      169.98      146.07    142.11 o 
  12  13   4      168.36       -6.79     72.47 o 
  -7  14   4        4.09      -74.17    163.63 o 
  -6  14   4       13.23     -180.04    120.03 o 
  -5  14   4      796.86     1025.92    234.96 o 
  -4  14   4       24.50     -107.57    125.69 o 
  -3  14   4       85.36      -77.57    116.63 o 
  -2  14   4        0.14       -2.26    109.84 o 
  -1  14   4      928.24     1395.06    224.21 o 
   0  14   4       13.92     -106.44     97.38 o 
   1  14   4      218.01      198.16    131.92 o 
   2  14   4      309.32      475.90    124.58 o 
   3  14   4      949.52      910.85    157.68 o 
   4  14   4      221.59      157.55    102.76 o 
   5  14   4      955.07     1143.72    169.37 o 
   6  14   4       65.28      -68.03     90.69 o 
   7  14   4      245.51      232.22    115.75 o 
   8  14   4        0.62      -73.96    100.19 o 
   9  14   4      238.45      325.10    132.12 o 
  10  14   4        0.64       21.46    104.32 o 
  11  14   4       90.63       93.99    160.23 o 
  12  14   4       33.69       48.52     82.10 o 
  -6  15   4      181.99      262.14    178.35 o 
  -5  15   4      350.08      243.46    189.10 o 
  -4  15   4       20.45      -16.42    142.68 o 
  -3  15   4        0.18     -100.21    113.24 o 
  -2  15   4       27.45     -134.18     89.46 o 
  -1  15   4      759.52     1053.66    213.45 o 
   0  15   4       75.86      -65.11    111.54 o 
   1  15   4        1.60      -74.17    121.16 o 
   2  15   4       19.01     -132.49    114.37 o 
   3  15   4      807.96     1059.38    158.04 o 
   4  15   4        5.91      -10.97     88.07 o 
   5  15   4      273.03      115.45    114.37 o 
   6  15   4        0.77       49.93    106.20 o 
   7  15   4      201.70      255.93    128.96 o 
   8  15   4        5.49     -150.38    100.26 o 
   9  15   4      130.86      126.02    120.52 o 
  10  15   4        0.00      -96.80    113.39 o 
  -5  16   4        0.30      -93.99    154.00 o 
  -4  16   4      254.63       32.27    157.96 o 
  -3  16   4        0.57     -130.22    131.35 o 
  -2  16   4      442.31      628.46    197.03 o 
  -1  16   4      167.15       48.69    138.71 o 
   0  16   4      459.48      413.31    183.44 o 
   1  16   4       25.87       37.93    132.49 o 
   2  16   4      164.12      325.55    167.59 o 
   3  16   4      423.82      586.00    206.09 o 
   4  16   4      343.74      108.14    170.99 o 
   5  16   4      440.65      363.73    202.13 o 
   6  16   4       66.52      -26.73    110.91 o 
   7  16   4       36.64     -131.45    112.69 o 
   8  16   4       35.89     -167.38    111.59 o 
   9  16   4       38.07      -55.27    114.62 o 
  -2  17   4      261.38      460.87    190.80 o 
  -1  17   4       26.91      -99.08    130.22 o 
   0  17   4      236.63      140.41    151.17 o 
   1  17   4        5.04      -73.60    127.39 o 
   2  17   4       76.70      150.60    168.16 o 
   3  17   4      208.13      152.30    172.68 o 
   4  17   4      956.25     1178.22    284.22 o 
   5  17   4        0.39       28.88    178.91 o 
   6  17   4       10.98      -65.29    121.64 o 
   7  17   4        3.10     -104.12    122.96 o 
   2  18   4       39.62      163.06    168.72 o 
   3  18   4        0.05      -62.85    174.38 o 
  -4 -15   5      148.11       98.52    173.25 o 
  -3 -15   5       53.92      -11.32    143.24 o 
  -2 -15   5       96.40       83.23    143.81 o 
  -1 -15   5       41.48      -14.15    131.92 o 
   0 -15   5      290.93      302.34    160.79 o 
   1 -15   5        0.16      -17.55    121.73 o 
   2 -15   5      155.90      114.37    146.07 o 
   3 -15   5       68.00       -1.70    127.96 o 
   4 -15   5      204.83      138.15    140.98 o 
  -6 -14   5      100.49      116.33    110.85 o 
  -5 -14   5       80.61      -14.15    161.93 o 
  -4 -14   5      393.32      657.90    224.77 o 
  -3 -14   5      206.80       80.40    150.04 o 
  -2 -14   5      229.08       82.66    137.02 o 
  -1 -14   5      201.14      234.96    157.96 o 
   0 -14   5      294.30      294.98    150.60 o 
   1 -14   5        8.87      -29.44    116.07 o 
   2 -14   5       58.96       18.68    117.77 o 
   3 -14   5       41.31        8.49    112.67 o 
   4 -14   5      724.47     1245.59    237.23 o 
   5 -14   5        1.25      -67.94    120.03 o 
   6 -14   5       93.12       34.54    120.60 o 
   7 -14   5       11.49       47.56    155.70 o 
  -8 -13   5       19.87      -55.43    121.16 o 
  -7 -13   5       23.04      -63.52    100.52 o 
  -6 -13   5       22.90      -28.77     92.80 o 
  -5 -13   5      222.77      233.43    116.71 o 
  -4 -13   5       30.88       42.40     96.67 o 
  -3 -13   5      234.17      -11.89    136.45 o 
  -2 -13   5      211.67      206.66    155.70 o 
  -1 -13   5     1056.38     1325.99    238.93 o 
   0 -13   5       17.56     -108.14     91.72 o 
   1 -13   5        0.85        4.53    108.14 o 
   2 -13   5      384.92      224.21    138.71 o 
   3 -13   5      201.33      138.15    128.52 o 
   4 -13   5      365.79      356.13    144.94 o 
   5 -13   5       42.66      -87.19     88.89 o 
   6 -13   5       56.63      -57.96     91.60 o 
   7 -13   5      121.69      108.11    113.52 o 
   8 -13   5      221.62      181.74    150.60 o 
  -9 -12   5       87.99        1.13    157.96 o 
  -8 -12   5       84.55      -89.96     91.06 o 
  -7 -12   5      263.80      225.18    117.82 o 
  -6 -12   5       29.21       27.68     98.23 o 
  -5 -12   5      830.43     1319.50    178.20 o 
  -4 -12   5      132.18       61.85     88.69 o 
  -3 -12   5       30.26      -91.84     78.65 o 
  -2 -12   5       38.03      -19.82    118.33 o 
  -1 -12   5     3973.52     3654.68    302.34 o 
   0 -12   5      151.97      280.26    139.85 o 
   1 -12   5       45.02       20.95    112.10 o 
   2 -12   5      572.75      931.36    190.80 o 
   3 -12   5     2044.57     1876.88    194.20 o 
   4 -12   5      382.47      191.43     91.81 o 
   5 -12   5      176.45       74.26     88.08 o 
   6 -12   5       12.58      -98.72     73.18 o 
   7 -12   5      465.36      355.56    163.06 o 
   8 -12   5       67.69      178.91    141.54 o 
   9 -12   5      218.72      134.18    142.11 o 
 -10 -11   5        9.52     -160.79    144.94 o 
  -9 -11   5       10.57     -105.31    135.32 o 
  -8 -11   5      156.54      147.08    121.16 o 
  -7 -11   5       34.65      -36.63    116.92 o 
  -6 -11   5      576.21      675.39    140.03 o 
  -5 -11   5      641.94      889.08    154.00 o 
  -4 -11   5     1690.36     2448.58    349.62 o 
  -3 -11   5     1564.77     1898.61    344.52 o 
  -2 -11   5      325.96      355.18    102.90 o 
  -1 -11   5     2644.44     2413.62    226.47 o 
   0 -11   5        0.35      -51.52     84.93 o 
   1 -11   5       31.05      -24.91     84.36 o 
   2 -11   5       89.88       48.87     64.94 o 
   3 -11   5     1001.70     1139.32    140.98 o 
   4 -11   5        1.69      -75.07     63.18 o 
   5 -11   5      209.84      157.32    142.11 o 
   6 -11   5       13.12       -7.36     96.82 o 
   7 -11   5      877.02      796.61    192.50 o 
   8 -11   5       20.81      -15.85    120.60 o 
   9 -11   5      690.63      575.24    186.27 o 
  10 -11   5        4.46      -61.71    135.32 o 
 -11 -10   5        1.53      -18.68    134.18 o 
 -10 -10   5       40.18      202.69    167.59 o 
  -9 -10   5       74.23     -139.28    124.56 o 
  -8 -10   5       18.64      103.04    113.24 o 
  -7 -10   5        0.56      -46.33     90.84 o 
  -6 -10   5      663.29      761.23    145.36 o 
  -5 -10   5      107.38       35.51     81.94 o 
  -4 -10   5       30.83      -52.43    104.18 o 
  -3 -10   5        2.97      -19.48     60.26 o 
  -2 -10   5      433.39      458.97     95.31 o 
  -1 -10   5      570.88      890.71    148.06 o 
   0 -10   5       33.14      -19.72     50.83 o 
   1 -10   5      578.58      567.08    205.81 o 
   2 -10   5       40.92       -3.08     60.04 o 
   3 -10   5      993.54      881.62    147.77 o 
   4 -10   5       62.73       44.27     64.43 o 
   5 -10   5        3.90      -68.02     60.66 o 
   6 -10   5       10.21      -20.95     94.55 o 
   7 -10   5      510.32      532.21    161.93 o 
   8 -10   5      368.39      674.32    172.68 o 
   9 -10   5      285.21      158.53    138.71 o 
  10 -10   5        9.93        8.49    136.45 o 
  11 -10   5       84.90      139.85    177.78 o 
 -11  -9   5        0.39     -117.77    153.43 o 
 -10  -9   5      374.30      807.37    227.04 o 
  -9  -9   5       13.72     -142.11    125.69 o 
  -8  -9   5       11.90        4.53    128.52 o 
  -7  -9   5       32.25       12.85     84.27 o 
  -6  -9   5     1154.75     1692.22    188.35 o 
  -5  -9   5      151.89      144.26     80.21 o 
  -4  -9   5      785.21      901.56    131.88 o 
  -3  -9   5      115.46       42.02     67.39 o 
  -2  -9   5     1711.41     1835.18     94.51 o 
  -1  -9   5      300.20      281.15     53.20 o 
   0  -9   5     2355.70     2395.40    105.55 o 
   1  -9   5      131.59       51.17     41.79 o 
   2  -9   5     1760.29     1574.15    110.02 o 
   3  -9   5     1254.06     1465.48    144.09 o 
   4  -9   5     1665.30     1449.10    123.48 o 
   5  -9   5      157.95       46.99     90.02 o 
   6  -9   5      397.31      532.77    142.11 o 
   7  -9   5      491.74      806.80    182.88 o 
   8  -9   5      124.30      129.65    122.86 o 
   9  -9   5      172.46      211.75    151.74 o 
  10  -9   5       40.58      -60.01    140.41 o 
  11  -9   5      532.81      726.97    229.87 o 
  12  -9   5      142.77      283.66    195.33 o 
 -12  -8   5        3.70      -26.61    157.96 o 
 -11  -8   5        3.74     -125.13    113.80 o 
 -10  -8   5      279.65      418.97    174.38 o 
  -9  -8   5      179.71      695.27    204.39 o 
  -8  -8   5      119.07      229.30    149.47 o 
  -7  -8   5      190.34      147.77    120.03 o 
  -6  -8   5     1630.87     1844.26    187.70 o 
  -5  -8   5      385.62      392.65    100.43 o 
  -4  -8   5     1913.83     1967.53    136.73 o 
  -3  -8   5      226.46      233.97     59.44 o 
  -2  -8   5     2725.76     2353.89    106.67 o 
  -1  -8   5       34.54       -0.91     42.49 o 
   0  -8   5     4753.22     4461.28    154.77 o 
   1  -8   5      258.30      206.44     47.43 o 
   2  -8   5     2945.18     2805.95    149.17 o 
   3  -8   5        0.76      -37.34     49.72 o 
   4  -8   5     1778.95     1712.70    117.03 o 
   5  -8   5      310.45      386.70    115.50 o 
   6  -8   5       72.32       18.12     90.59 o 
   7  -8   5       75.33      172.12    116.07 o 
   8  -8   5     2178.20     2500.81    233.83 o 
   9  -8   5       21.35      -20.38    127.96 o 
  10  -8   5       84.47      -88.32    120.60 o 
  11  -8   5       23.06      -73.04    118.33 o 
  12  -8   5     1242.67     1271.07    266.67 o 
  13  -8   5       56.05      -98.52    159.10 o 
 -12  -7   5        0.24     -126.82    151.17 o 
 -11  -7   5       38.91      126.26    158.53 o 
 -10  -7   5      188.09      339.71    168.16 o 
  -9  -7   5      527.36      408.78    164.19 o 
  -8  -7   5       25.98       22.08    108.14 o 
  -7  -7   5       27.38       16.99     89.46 o 
  -6  -7   5      579.53      503.21    110.50 o 
  -5  -7   5      439.75      358.71     97.21 o 
  -4  -7   5     1248.46     1361.46    149.47 o 
  -3  -7   5      248.75      172.15     52.18 o 
  -2  -7   5     4429.54     4777.55    166.20 o 
  -1  -7   5     2232.61     1862.72     87.27 o 
   0  -7   5     1836.69     1665.42     79.87 o 
   1  -7   5      559.10      507.49     58.29 o 
   2  -7   5     2870.09     2462.15    107.33 o 
   3  -7   5      530.02      729.81    146.07 o 
   4  -7   5     3564.01     3362.87    170.82 o 
   5  -7   5       11.58       23.78     70.77 o 
   6  -7   5      837.43      802.28    150.60 o 
   7  -7   5        2.78      -80.96     84.93 o 
   8  -7   5     1584.31     1840.65    245.16 o 
   9  -7   5       33.36      -63.41    105.31 o 
  10  -7   5       63.73      185.71    139.85 o 
  11  -7   5       97.78      -32.84    107.01 o 
  12  -7   5      596.06      536.74    199.29 o 
  13  -7   5        6.72      -43.60    142.68 o 
  14  -7   5       33.80     -227.60    151.74 o 
 -13  -6   5       36.03      -87.19    155.70 o 
 -12  -6   5        2.82     -109.84    136.45 o 
 -11  -6   5       67.84      140.98    140.98 o 
 -10  -6   5        6.57       79.83    123.99 o 
  -9  -6   5     1140.04     1323.16    238.93 o 
  -8  -6   5       33.79       61.15     87.76 o 
  -7  -6   5      145.80      126.82    105.31 o 
  -6  -6   5      217.37      328.95    112.67 o 
  -5  -6   5     2978.02     2548.98    202.41 o 
  -4  -6   5        0.87      -20.20     52.15 o 
  -3  -6   5       13.83      -15.10     34.05 o 
  -2  -6   5      626.91      459.80     58.77 o 
  -1  -6   5     5659.94     6041.59    212.88 o 
   0  -6   5     4695.80     4335.33    144.22 o 
   1  -6   5      114.37       43.44     31.19 o 
   2  -6   5       21.25       -0.90     26.49 o 
   3  -6   5     3681.50     3419.67    115.49 o 
   4  -6   5     2099.55     1920.31    121.16 o 
   5  -6   5        1.50      -42.46     61.71 o 
   6  -6   5       22.58      -32.27     72.47 o 
   7  -6   5     2381.55     2829.76    233.83 o 
   8  -6   5     1883.70     2042.77    194.77 o 
   9  -6   5       24.55      -74.17     95.12 o 
  10  -6   5       19.00      -80.40    102.48 o 
  11  -6   5      214.41      131.35    127.39 o 
  12  -6   5      260.09      360.09    175.52 o 
  13  -6   5       77.34        2.83    160.23 o 
  14  -6   5        9.51     -134.18    141.54 o 
 -13  -5   5        6.07       -5.10    122.86 o 
 -12  -5   5        4.49      117.77    145.51 o 
 -11  -5   5      386.41      211.18    151.74 o 
 -10  -5   5      141.61      118.90    135.32 o 
  -9  -5   5      854.77      981.19    208.35 o 
  -8  -5   5        2.79      100.21    107.01 o 
  -7  -5   5      537.57      704.89    158.53 o 
  -6  -5   5      310.63      277.43    116.63 o 
  -5  -5   5     1898.96     1794.79    163.63 o 
  -4  -5   5     2361.46     2379.93    136.15 o 
  -3  -5   5      310.99      204.45     47.57 o 
  -2  -5   5      178.92      189.12     43.40 o 
  -1  -5   5     7887.78     7282.19    216.25 o 
   0  -5   5       50.07        7.74     28.36 o 
   1  -5   5      563.54      478.36     50.79 o 
   2  -5   5       28.61      -13.47     24.45 o 
   3  -5   5      982.07      880.07     60.00 o 
   4  -5   5     1288.03     1361.50    119.46 o 
   5  -5   5      498.55      634.69    116.07 o 
   6  -5   5       56.20        0.57     73.04 o 
   7  -5   5     8744.42     8770.11    488.61 o 
   8  -5   5      721.07      964.77    171.55 o 
   9  -5   5      425.35      797.18    172.12 o 
  10  -5   5      183.58      299.51    142.11 o 
  11  -5   5      429.19      292.15    148.34 o 
  12  -5   5        3.38      -24.91    120.60 o 
  13  -5   5      175.54      152.87    164.19 o 
  14  -5   5       31.31       47.56    163.06 o 
  15  -5   5        3.60     -155.13    181.74 o 
 -13  -4   5       18.87      107.57    157.96 o 
 -12  -4   5        9.36      -37.93    128.52 o 
 -11  -4   5      266.96      373.11    139.28 o 
 -10  -4   5      566.09      822.66    190.80 o 
  -9  -4   5      767.17     1216.72    202.13 o 
  -8  -4   5        8.90       13.59     91.72 o 
  -7  -4   5       28.54       36.80     85.49 o 
  -6  -4   5     2283.98     2174.13    184.57 o 
  -5  -4   5     6709.12     6398.95    352.73 o 
  -4  -4   5     4101.83     4011.38    247.99 o 
  -3  -4   5     1917.52     2014.97    115.64 o 
  -2  -4   5     2697.33     2650.67    103.71 o 
  -1  -4   5    20786.00    22566.84    574.99 o 
   0  -4   5        3.25      -18.13     23.61 o 
   1  -4   5       12.68      -10.30     24.41 o 
   2  -4   5     1354.22     1444.00     62.13 o 
   3  -4   5    19499.41    19513.41    495.66 o 
   4  -4   5       58.88       42.19     26.36 o 
   5  -4   5     2553.66     2974.89    162.49 o 
   6  -4   5     2799.18     2677.82    215.43 o 
   7  -4   5    10426.87    10967.45    578.63 o 
   8  -4   5        0.00      -94.55     70.21 o 
   9  -4   5      219.28      142.68    105.88 o 
  10  -4   5      326.40      307.44    135.32 o 
  11  -4   5      431.41      650.54    185.71 o 
  12  -4   5        0.45      -93.42    117.20 o 
  13  -4   5      375.59      229.30    170.42 o 
  14  -4   5        0.52       56.62    173.25 o 
  15  -4   5        1.29      -28.88    198.73 o 
 -13  -3   5        7.92        2.83    131.92 o 
 -12  -3   5       59.97      -72.47    116.63 o 
 -11  -3   5       27.34      -43.03    101.35 o 
 -10  -3   5     1128.25     1455.08    234.40 o 
  -9  -3   5       53.50        2.26     78.70 o 
  -8  -3   5      345.26      353.86    120.60 o 
  -7  -3   5      379.03      544.10    123.99 o 
  -6  -3   5     1940.47     1589.26    147.21 o 
  -5  -3   5      579.88      686.21    128.52 o 
  -4  -3   5     1325.59     1190.11    117.77 o 
  -3  -3   5      257.99      228.86     55.08 o 
  -2  -3   5     4918.17     5644.49    176.32 o 
  -1  -3   5     4321.95     4351.12    139.52 o 
   0  -3   5     7622.43     8797.73    241.85 o 
   1  -3   5     1838.44     1846.62     71.29 o 
   2  -3   5    11345.43    11589.24    303.95 o 
   3  -3   5     4208.28     3936.05    121.24 o 
   4  -3   5     4321.60     4328.81    133.84 o 
   5  -3   5      414.94      460.44     56.62 o 
   6  -3   5      299.77      296.13     47.87 o 
   7  -3   5     3539.50     3179.09    228.45 o 
   8  -3   5     2692.57     2796.36    221.38 o 
   9  -3   5     1285.77     1535.48    171.55 o 
  10  -3   5      453.89      659.60    165.32 o 
  11  -3   5      495.57      359.52    172.68 o 
  12  -3   5       63.37      -86.06    112.10 o 
  13  -3   5      475.64      587.13    223.64 o 
  14  -3   5        0.33       28.31    180.04 o 
  15  -3   5       45.68       68.51    191.93 o 
 -13  -2   5       29.57       28.31    131.35 o 
 -12  -2   5        9.44      -11.89    119.46 o 
 -11  -2   5      296.93      386.13    150.60 o 
 -10  -2   5     1169.19     1166.89    202.69 o 
  -9  -2   5      103.01      123.43    100.78 o 
  -8  -2   5        4.41      -14.72     69.07 o 
  -7  -2   5     1057.75      892.86    157.40 o 
  -6  -2   5     2221.34     1850.27    156.27 o 
  -5  -2   5      578.42      544.66    113.80 o 
  -4  -2   5      395.66      676.02    117.77 o 
  -3  -2   5       87.85       43.03     46.99 o 
  -2  -2   5     4821.53     3969.93    223.02 o 
  -1  -2   5        4.38       -0.16     20.89 o 
   0  -2   5    18523.40    19659.33    495.13 o 
   1  -2   5       20.79      -24.52     19.84 o 
   2  -2   5    11103.45    13170.78    338.62 o 
   3  -2   5     6945.26     6623.58    182.92 o 
   4  -2   5    12783.63    12902.33    338.33 o 
   5  -2   5      124.02      148.50     63.98 o 
   6  -2   5     4472.97     4222.07    236.38 o 
   7  -2   5     2125.04     1912.05     98.98 o 
   8  -2   5     1297.54     1120.08     78.23 o 
   9  -2   5      487.52      560.52    144.94 o 
  10  -2   5      456.59      358.96    142.68 o 
  11  -2   5      697.00      837.38    199.86 o 
  12  -2   5       35.42     -172.12    123.43 o 
  13  -2   5        7.63      -69.07    120.03 o 
  14  -2   5        0.16       78.13    173.25 o 
  15  -2   5       19.34     -212.32    189.10 o 
  16  -2   5       35.15      162.49    212.32 o 
 -13  -1   5       15.97       24.91    130.22 o 
 -12  -1   5       88.44      117.20    114.93 o 
 -11  -1   5      204.52      123.99    122.29 o 
 -10  -1   5      566.80      718.48    154.00 o 
  -9  -1   5     1739.37     1956.15    182.31 o 
  -8  -1   5      458.22      723.01    137.58 o 
  -7  -1   5     1619.55     1681.55    150.60 o 
  -6  -1   5     4071.66     4024.96    248.55 o 
  -5  -1   5     8324.80     7382.97    373.68 o 
  -4  -1   5     3302.97     2611.22    172.12 o 
  -3  -1   5      191.44      118.90     56.62 o 
  -2  -1   5     4889.93     5123.92    257.05 o 
  -1  -1   5      613.70      339.86     47.69 o 
   0  -1   5     7592.35     7536.20    205.98 o 
   1  -1   5     1103.88     1082.13     46.74 o 
   2  -1   5    15951.79    16554.70    414.84 o 
   3  -1   5       62.36      132.43     46.83 o 
   4  -1   5    15503.38    16858.34    431.05 o 
   5  -1   5       49.28       27.25     32.36 o 
   6  -1   5     5435.97     6074.59    275.16 o 
   7  -1   5      510.93      803.69     85.91 o 
   8  -1   5     1300.29     1336.92     88.93 o 
   9  -1   5     1110.32     1265.60    117.68 o 
  10  -1   5      207.88      112.67    108.71 o 
  11  -1   5      162.48      147.21    130.79 o 
  12  -1   5      711.01      757.55    215.15 o 
  13  -1   5       47.97     -105.88    140.41 o 
  14  -1   5        6.47      -56.05    156.83 o 
  15  -1   5       18.46      105.31    203.82 o 
  16  -1   5      151.92      341.97    226.47 o 
 -13   0   5      195.34      195.33    145.51 o 
 -12   0   5        9.49        1.13    104.18 o 
 -11   0   5      132.78      151.74    112.67 o 
 -10   0   5      134.28      104.74     97.95 o 
  -9   0   5     2004.94     2091.46    184.01 o 
  -8   0   5        1.03      -13.02     73.60 o 
  -7   0   5       88.00       84.36     78.13 o 
  -6   0   5     1603.74     1595.49    139.28 o 
  -5   0   5     4404.65     4555.47    257.61 o 
  -4   0   5      143.45       24.91     50.39 o 
  -3   0   5      120.36      237.80     64.54 o 
  -2   0   5    12861.04    13254.25    562.22 o 
  -1   0   5     8957.44    10314.51    331.29 o 
   0   0   5    11014.62    11228.71    353.15 o 
   1   0   5    10673.53    11611.17    362.43 o 
   2   0   5        6.52       -0.79     21.92 o 
   3   0   5    16912.14    17198.04    431.67 o 
   4   0   5     4403.76     4574.43    138.77 o 
   5   0   5     3541.33     3717.44    160.25 o 
   6   0   5     1213.92     1049.86     71.23 o 
   7   0   5     1225.97     1038.21     77.02 o 
   8   0   5     1835.47     1826.97    108.23 o 
   9   0   5        1.83      -51.78     56.90 o 
  10   0   5      111.01       40.93     65.16 o 
  11   0   5      154.37      206.58     60.37 o 
  12   0   5     1149.31     1501.51    282.52 o 
  13   0   5      221.21      163.63    167.02 o 
  14   0   5       44.69      -20.38    169.85 o 
  15   0   5        0.03     -214.02    146.07 o 
  16   0   5      162.43      261.57    211.18 o 
 -13   1   5      165.13      147.21    131.35 o 
 -12   1   5        8.18      -95.12     93.42 o 
 -11   1   5      626.66      647.71    154.00 o 
 -10   1   5       38.05        6.23     88.32 o 
  -9   1   5     1881.46     1724.01    161.93 o 
  -8   1   5      227.41      176.65     91.72 o 
  -7   1   5      372.10      566.74    108.71 o 
  -6   1   5       18.57       69.64     54.92 o 
  -5   1   5     8102.58     7668.89    373.68 o 
  -4   1   5     1730.13     1125.56    101.35 o 
  -3   1   5      243.35      184.01     60.58 o 
  -2   1   5      485.85      779.63     91.15 o 
  -1   1   5    30154.23    27088.26   1073.47 o 
   0   1   5     3295.59     3511.83    133.49 o 
   1   1   5      628.73      609.91     43.15 o 
   2   1   5     7201.40     7777.27    254.94 o 
   3   1   5       63.65       -1.44     24.78 o 
   4   1   5       51.36        7.96     22.16 o 
   5   1   5      331.36      297.54     55.98 o 
   6   1   5       55.54       44.73     50.96 o 
   7   1   5     2014.59     2112.41    157.40 o 
   8   1   5     3619.69     3998.92    244.02 o 
   9   1   5       64.55       15.85     65.68 o 
  10   1   5      201.46       95.12     82.66 o 
  11   1   5       89.03      -22.65     74.74 o 
  12   1   5     1165.83     1379.82    130.55 o 
  13   1   5      137.38      180.61    146.07 o 
  14   1   5        0.83     -182.88    143.81 o 
  15   1   5       41.43      193.07    172.12 o 
  16   1   5       31.48     -114.93    162.49 o 
 -13   2   5       64.11      130.79    200.43 o 
 -12   2   5       27.98       -0.48     87.30 o 
 -11   2   5       16.07       54.35     95.12 o 
 -10   2   5      823.20      869.08    163.06 o 
  -9   2   5     1121.43     1013.46    160.79 o 
  -8   2   5       46.42       69.07     78.13 o 
  -7   2   5      208.28       77.57     75.87 o 
  -6   2   5      502.36      278.56     89.46 o 
  -5   2   5     2190.97     1932.37    140.41 o 
  -4   2   5     1717.86     1537.74    116.63 o 
  -3   2   5       68.29       13.59     39.63 o 
  -2   2   5      105.26      219.68     52.65 o 
  -1   2   5    35889.43    36679.33   1434.70 o 
   0   2   5      263.86      288.90     35.86 o 
   1   2   5     2771.44     2759.89    152.87 o 
   2   2   5     1134.46      856.75     52.22 o 
   3   2   5    15969.92    18018.65    549.38 o 
   4   2   5     1378.53     1385.44     77.40 o 
   5   2   5     3977.18     4210.16    169.02 o 
   6   2   5        1.02      -45.29     43.03 o 
   7   2   5     3684.77     3525.60    224.77 o 
   8   2   5       30.14      -11.89     64.54 o 
   9   2   5      374.21      201.56     96.82 o 
  10   2   5       15.31      -68.51     63.41 o 
  11   2   5     1172.80     1637.39    216.28 o 
  12   2   5      137.65      189.10    103.04 o 
  13   2   5      101.99       30.76     68.26 o 
  16   2   5       14.79      -49.82    142.68 o 
 -13   3   5        4.22     -164.19    138.15 o 
 -12   3   5       36.70     -210.05    177.21 o 
 -11   3   5      193.31       87.33     90.48 o 
 -10   3   5      858.78     1144.92    425.77 o 
  -9   3   5       18.40      -92.12     61.41 o 
  -8   3   5       12.06       -0.13     52.97 o 
  -7   3   5     2242.03     1893.21    122.62 o 
  -6   3   5     1055.16     1036.35     90.91 o 
  -5   3   5      805.62      919.95    157.11 o 
  -4   3   5     3972.14     3548.93    155.61 o 
  -3   3   5     1954.62     1835.43     96.01 o 
  -2   3   5     2105.54     1720.77     87.45 o 
  -1   3   5    11744.54    13837.57    431.45 o 
   0   3   5    14508.09    16037.84    489.12 o 
   1   3   5     3181.49     3311.14    101.80 o 
   2   3   5       58.62       21.75     24.20 o 
   3   3   5     3499.48     3286.69    103.72 o 
   4   3   5     6337.88     6063.08    216.52 o 
   5   3   5      466.28      632.99    125.97 o 
   6   3   5      111.97      100.85     50.96 o 
   7   3   5        7.94      -29.44     60.01 o 
   8   3   5        0.69       27.74     74.74 o 
   9   3   5       72.82       19.82     78.13 o 
  10   3   5       31.04      -37.37     75.30 o 
  11   3   5     1138.31     1096.12    195.90 o 
  12   3   5        1.88     -129.09     86.06 o 
  13   3   5      151.34       90.45     68.00 o 
  14   3   5        1.04       18.15     86.34 o 
 -13   4   5        5.05     -153.43    200.43 o 
 -12   4   5        3.74      127.96    204.96 o 
 -11   4   5       10.49      101.91    190.24 o 
 -10   4   5     1190.88     1392.17    170.38 o 
  -9   4   5      235.55      156.96     91.44 o 
  -8   4   5      627.98      709.93    205.24 o 
  -7   4   5       47.89      -55.76     53.53 o 
  -6   4   5     9478.79     9523.42    489.18 o 
  -5   4   5     2312.80     2020.01    113.68 o 
  -4   4   5     7858.13     7440.04    271.43 o 
  -3   4   5     2376.21     2424.99    117.25 o 
  -2   4   5     4210.08     4462.75    172.90 o 
  -1   4   5     6701.24     8488.09    283.60 o 
   0   4   5      400.74      437.83     50.37 o 
   1   4   5       12.83      -19.73     20.62 o 
   2   4   5    13169.56    15686.95    399.98 o 
   3   4   5    10891.17    11112.75    293.56 o 
   4   4   5      737.73      778.99     47.40 o 
   5   4   5      624.75      558.08    141.54 o 
   6   4   5     2268.20     2303.80    117.04 o 
   7   4   5     9872.29    10116.36    356.70 o 
   8   4   5     6125.88     6122.66    359.52 o 
   9   4   5     1997.42     1768.18    174.38 o 
  10   4   5      174.46       46.43     91.72 o 
  11   4   5     1802.88     1766.48    239.49 o 
  12   4   5      136.16       87.76    101.35 o 
  13   4   5       69.59       41.59     56.38 o 
  14   4   5        0.18      -17.48     56.78 o 
  15   4   5      108.79       63.24     73.40 o 
 -13   5   5       37.09     -125.13    207.22 o 
 -12   5   5       15.81     -127.39    183.44 o 
 -11   5   5        2.66      -72.47    140.41 o 
 -10   5   5      295.14       97.95    164.19 o 
  -9   5   5      238.28      178.92     93.99 o 
  -8   5   5      408.53      453.13    172.40 o 
  -7   5   5       12.96      -66.98     48.80 o 
  -6   5   5     3592.46     3587.30    172.06 o 
  -5   5   5      468.90      465.69    104.18 o 
  -4   5   5     4971.22     4649.84    191.62 o 
  -3   5   5      246.21      294.87     61.47 o 
  -2   5   5     5342.96     5547.20    207.57 o 
  -1   5   5        2.23       19.32     38.22 o 
   0   5   5     7027.49     6090.95    216.24 o 
   1   5   5      264.76      313.03    110.40 o 
   2   5   5     6927.58     8379.63    282.75 o 
   3   5   5      450.57      513.78     39.80 o 
   4   5   5    15137.32    16887.65    437.24 o 
   5   5   5      639.04      669.28     62.33 o 
   6   5   5     3059.36     3370.92    148.07 o 
   7   5   5     2398.96     2510.97    129.14 o 
   8   5   5    19956.41    20024.70    649.76 o 
   9   5   5      265.87      332.35    122.29 o 
  10   5   5      170.50        5.66     78.13 o 
  11   5   5      364.96      283.66    125.13 o 
  12   5   5        2.47       28.31     99.65 o 
  14   5   5        9.56      -28.31     49.78 o 
  15   5   5       12.24       71.39     66.24 o 
  16   5   5       70.74       19.21     70.43 o 
 -12   6   5        0.20     -117.77    184.57 o 
 -11   6   5       39.82     -119.46    174.38 o 
 -10   6   5      204.68      -22.65    156.27 o 
  -9   6   5      428.86      379.91    190.24 o 
  -8   6   5       47.46      -48.40     61.59 o 
  -7   6   5      195.69      253.42     79.80 o 
  -6   6   5     2042.76     1934.34    130.19 o 
  -5   6   5     1928.97     2041.87    119.14 o 
  -4   6   5      846.58      830.33     98.70 o 
  -3   6   5     1666.48     1714.68     99.33 o 
  -2   6   5     1737.38     1791.70     98.99 o 
  -1   6   5     4300.76     5382.08    204.28 o 
   0   6   5     3490.41     3710.24    153.53 o 
   1   6   5      198.09      211.82     46.73 o 
   2   6   5     5601.90     5792.14    214.98 o 
   3   6   5     1185.49      998.84     78.98 o 
   4   6   5     3145.81     2660.58    122.26 o 
   5   6   5       20.18       12.56     24.86 o 
   6   6   5      555.09      620.91    107.38 o 
   7   6   5     2247.58     2616.41    151.45 o 
   8   6   5     3121.32     3647.96    169.83 o 
   9   6   5        6.72       38.90     58.92 o 
  10   6   5       10.70      -77.57     86.63 o 
  11   6   5        5.18       -5.66     92.85 o 
  12   6   5      712.97      768.87    199.86 o 
  13   6   5        0.45      -24.35    138.15 o 
  14   6   5        0.91       24.94     57.05 o 
  15   6   5       12.70        7.70     63.64 o 
  16   6   5       27.74       59.65     75.02 o 
 -12   7   5       18.13     -133.62    182.88 o 
 -11   7   5      169.55      244.59    212.88 o 
 -10   7   5       22.65       60.58    167.59 o 
  -9   7   5     2020.89     1804.98    311.96 o 
  -8   7   5        5.00      -50.39    117.20 o 
  -7   7   5      666.78      602.56    103.99 o 
  -6   7   5      345.38      389.95    112.39 o 
  -5   7   5     5071.74     5202.64    219.29 o 
  -4   7   5      653.41      810.35    135.60 o 
  -3   7   5     1288.38     1045.41    253.65 o 
  -2   7   5       66.91       53.40     47.73 o 
  -1   7   5     7588.99     8074.09    289.11 o 
   0   7   5     1662.62     1951.93    104.41 o 
   1   7   5      408.94      327.77     68.79 o 
   2   7   5     1574.20     1743.22     98.69 o 
   3   7   5    16755.35    17970.17    576.48 o 
   4   7   5     2435.76     1993.32    112.10 o 
   5   7   5      123.09       91.85     40.40 o 
   6   7   5       13.65      -39.06     26.04 o 
   7   7   5     1468.79     1532.75    119.01 o 
   8   7   5      886.86      621.66    153.43 o 
   9   7   5        4.82      -58.88     67.94 o 
  10   7   5      372.44      270.63    128.52 o 
  11   7   5       22.09      137.58    129.65 o 
  12   7   5     1133.64     1524.15    265.54 o 
  13   7   5       27.58     -121.73    130.79 o 
  14   7   5        5.27       24.59     50.53 o 
  15   7   5       30.47      -45.74     55.23 o 
  16   7   5        0.93      -48.99     59.73 o 
 -12   8   5       20.09     -117.77    179.48 o 
 -11   8   5       79.88     -109.27    172.68 o 
 -10   8   5      222.39      170.99    184.01 o 
  -9   8   5     1625.63     2067.68    330.65 o 
  -8   8   5      107.83      -43.60    117.77 o 
  -7   8   5      707.35      741.69    204.96 o 
  -6   8   5     1549.73     1459.60    271.48 o 
  -5   8   5     2451.69     2524.92    185.71 o 
  -4   8   5      111.63        7.45     56.72 o 
  -3   8   5       15.31       -2.82     51.23 o 
  -2   8   5       87.90       -6.43     58.32 o 
  -1   8   5     2990.94     2420.84    125.71 o 
   0   8   5     2542.20     2836.64    136.72 o 
   1   8   5     1534.81     1232.48     84.47 o 
   2   8   5     4219.87     4083.28    178.35 o 
   3   8   5    13367.01    13894.32    468.48 o 
   4   8   5       64.95       11.96     47.84 o 
   5   8   5      475.74      392.57     78.45 o 
   6   8   5      136.68       37.63     52.00 o 
   7   8   5     2161.67     1937.46    185.14 o 
   8   8   5      105.79       79.27     98.52 o 
   9   8   5      226.63       36.24     95.68 o 
  10   8   5       61.67       65.68    102.48 o 
  11   8   5      178.34      140.41    135.32 o 
  12   8   5      448.28      439.92    176.65 o 
  13   8   5       27.36      201.56    161.93 o 
  14   8   5        0.77      -21.80     50.84 o 
  15   8   5      158.42       82.75     55.49 o 
 -11   9   5        2.76     -187.97    158.53 o 
 -10   9   5      574.61      222.51    184.57 o 
  -9   9   5     1157.56     1744.40    313.66 o 
  -8   9   5       11.58      124.56    138.71 o 
  -7   9   5      633.82      404.25    180.61 o 
  -6   9   5      296.35      664.13    176.08 o 
  -5   9   5     3692.83     3449.16    281.96 o 
  -4   9   5        6.72      -78.45     52.30 o 
  -3   9   5       99.77      -43.25     65.11 o 
  -2   9   5      695.25      840.47    102.81 o 
  -1   9   5     9212.91    10448.73    369.03 o 
   0   9   5        3.88      -22.52     41.59 o 
   1   9   5      413.84      390.95     72.32 o 
   2   9   5      221.63      242.12     64.79 o 
   3   9   5     7727.22     7264.14    284.03 o 
   4   9   5       17.80      -33.32     46.20 o 
   5   9   5      309.96      150.13     61.76 o 
   6   9   5        0.01      -35.92     52.22 o 
   7   9   5     2207.45     2385.52    150.72 o 
   8   9   5        8.80      -21.89     61.40 o 
   9   9   5      180.94      201.56    118.33 o 
  10   9   5        0.13       -8.49    109.27 o 
  11   9   5        0.54     -133.05    112.10 o 
  12   9   5      328.08      134.75    134.18 o 
  13   9   5       18.11       16.42    146.64 o 
  14   9   5       13.02       -3.19     49.22 o 
  15   9   5      168.30       81.84     59.43 o 
 -10  10   5      715.51      765.47    257.61 o 
  -9  10   5        5.47       10.19    159.10 o 
  -8  10   5      103.92      138.71    170.42 o 
  -7  10   5      151.46      160.79    159.66 o 
  -6  10   5     5165.43     4858.38    371.41 o 
  -5  10   5      658.24      743.96    174.38 o 
  -4  10   5     1707.58     1827.06    250.25 o 
  -3  10   5        0.10      -89.33     59.55 o 
  -2  10   5     1399.66     1663.87    448.41 o 
  -1  10   5     2389.10     2150.10    125.62 o 
   0  10   5     1465.95     1515.10    117.27 o 
   1  10   5       46.65       49.08     52.37 o 
   2  10   5     1241.75     1421.36    132.77 o 
   3  10   5     2445.00     2537.18    145.41 o 
   4  10   5      461.15      455.09     93.01 o 
   5  10   5     1197.23     1604.96    155.61 o 
   6  10   5      452.60      317.51     89.47 o 
   7  10   5      794.03      776.84    123.51 o 
   8  10   5      394.78      251.80     88.32 o 
   9  10   5      685.98      725.75    129.35 o 
  10  10   5      155.56      356.69    138.71 o 
  11  10   5      118.08       78.70    134.18 o 
  12  10   5        0.03      -55.49    104.18 o 
  13  10   5       54.05       54.35    162.49 o 
  14  10   5        6.21       20.02     51.79 o 
 -10  11   5      458.89      275.73    195.90 o 
  -9  11   5       11.05       60.01    161.93 o 
  -8  11   5       59.58      -65.11    143.81 o 
  -7  11   5       83.63       10.76    143.81 o 
  -6  11   5     4486.21     4563.97    360.66 o 
  -5  11   5      512.46      649.41    190.24 o 
  -4  11   5      557.41      459.74    165.32 o 
  -3  11   5     1982.29     2102.79    207.79 o 
  -2  11   5      144.31      -30.03    118.33 o 
  -1  11   5      152.79       38.48     60.70 o 
   0  11   5     1351.98     1541.54    110.86 o 
   1  11   5       77.99       40.04     62.58 o 
   2  11   5     1625.44     1614.88    115.53 o 
   3  11   5      196.49      104.50     70.05 o 
   4  11   5     1082.40      932.66    127.19 o 
   5  11   5       82.40      -47.35     55.73 o 
   6  11   5      152.02      141.78     76.82 o 
   7  11   5      122.06      160.18     82.07 o 
   8  11   5      524.30      835.85    195.61 o 
   9  11   5       16.57      -47.41     75.00 o 
  10  11   5       24.54       66.24    119.46 o 
  11  11   5       47.18       35.10    134.18 o 
  12  11   5       40.74     -159.66    113.24 o 
  13  11   5        2.18     -101.91    148.91 o 
  14  11   5        0.01      -49.59     48.43 o 
  -9  12   5      112.00      126.26    177.78 o 
  -8  12   5      186.04      -86.63    145.51 o 
  -7  12   5       85.95        3.40    157.96 o 
  -6  12   5     2421.56     2450.99    267.80 o 
  -5  12   5        2.31      -70.77    116.07 o 
  -4  12   5      765.72      860.03    205.52 o 
  -3  12   5       52.22       73.04    108.71 o 
  -2  12   5      567.67      802.84    178.35 o 
  -1  12   5      686.99      595.11    108.63 o 
   0  12   5     2795.73     3141.83    170.22 o 
   1  12   5        0.22      -71.56     59.84 o 
   2  12   5     2876.32     2665.55    158.72 o 
   3  12   5      247.67      260.18     89.40 o 
   4  12   5     1949.37     1982.14    163.51 o 
   5  12   5       11.87       -8.45     70.00 o 
   6  12   5      673.62      553.78    119.03 o 
   7  12   5      750.82     1020.18    147.09 o 
   8  12   5      569.85      426.57    117.32 o 
   9  12   5       11.56      -41.52    130.22 o 
  10  12   5        1.56      -69.92     72.01 o 
  11  12   5       13.14      -82.66    104.18 o 
  12  12   5      158.14      278.56    165.32 o 
  13  12   5       29.67      -17.55    172.12 o 
  -8  13   5       24.24       49.82    186.84 o 
  -7  13   5        2.23       26.04    158.53 o 
  -6  13   5      354.53      507.86    199.86 o 
  -5  13   5      572.04      699.80    204.39 o 
  -4  13   5      162.22      -19.25    116.07 o 
  -3  13   5        0.02     -103.61    107.01 o 
  -2  13   5      512.45      508.43    160.79 o 
  -1  13   5     1483.76     1849.14    249.68 o 
   0  13   5     1817.93     2043.04    229.02 o 
   1  13   5      324.89      316.88    101.82 o 
   2  13   5       87.00       44.33     74.78 o 
   3  13   5      260.56      252.54     94.83 o 
   4  13   5     1132.03     1172.10    154.35 o 
   5  13   5       16.81      -98.28     68.34 o 
   6  13   5       10.12     -106.88     71.25 o 
   7  13   5       19.85       -6.68     84.33 o 
   8  13   5      294.43      336.11    113.03 o 
   9  13   5        0.38       24.59     96.84 o 
  10  13   5       13.62       -5.79     99.04 o 
  11  13   5       22.02     -113.80    117.20 o 
  12  13   5      378.80      459.17    178.91 o 
  13  13   5        1.94       39.07    164.76 o 
  -7  14   5       46.30      108.71    174.38 o 
  -6  14   5       48.09     -140.41    153.43 o 
  -5  14   5      678.17      895.13    229.87 o 
  -4  14   5        3.63      -27.18    128.52 o 
  -3  14   5      209.71      194.20    137.58 o 
  -2  14   5     1115.59     1583.60    248.55 o 
  -1  14   5      152.25      105.88    114.93 o 
   0  14   5       90.19      -48.69     95.68 o 
   1  14   5      278.74      466.53    164.76 o 
   2  14   5       93.25       96.41     84.70 o 
   3  14   5      742.75      835.77    138.57 o 
   4  14   5       67.38       20.09     88.67 o 
   5  14   5       66.57       -8.47     89.46 o 
   6  14   5      195.20      179.63    201.28 o 
   7  14   5      197.87       47.54    100.47 o 
   8  14   5      118.12       75.38    105.02 o 
   9  14   5        0.24      -38.48     96.54 o 
  10  14   5      135.03      113.43    113.11 o 
  11  14   5       50.66      -32.84    151.74 o 
  12  14   5      128.66      202.13    167.02 o 
  -6  15   5      107.21      147.77    179.48 o 
  -5  15   5      792.69      660.16    216.28 o 
  -4  15   5        1.54      -15.85    144.94 o 
  -3  15   5       33.16      -31.71    119.46 o 
  -2  15   5        0.22      -27.74    128.52 o 
  -1  15   5     1302.33     1872.35    272.33 o 
   0  15   5      321.54      266.10    160.79 o 
   1  15   5        4.22     -104.74    112.67 o 
   2  15   5      251.15      364.62    165.32 o 
   3  15   5     1997.27     2276.09    193.30 o 
   4  15   5      301.71      450.77    138.41 o 
   5  15   5        1.90      -65.08     95.03 o 
   6  15   5       26.01      -15.77    106.36 o 
   7  15   5      501.10      444.40    208.92 o 
   8  15   5      120.51      -30.52    104.89 o 
   9  15   5       35.32      -14.26    120.26 o 
  10  15   5        4.82      -47.41    112.76 o 
  11  15   5       45.21      -14.50    115.34 o 
  -4  16   5      114.81      146.07    162.49 o 
  -3  16   5        2.16      -48.13    139.28 o 
  -2  16   5       55.23       12.46    131.35 o 
  -1  16   5      614.80      639.22    202.13 o 
   0  16   5       86.77      -60.58    131.92 o 
   1  16   5      117.01      139.85    155.13 o 
   2  16   5       37.72       86.06    140.98 o 
   3  16   5      683.57      967.03    233.83 o 
   4  16   5      159.19      300.87    125.30 o 
   5  16   5        0.41     -100.53     97.38 o 
   6  16   5       29.50      -49.10    117.77 o 
   7  16   5      152.48      320.49    230.72 o 
   8  16   5       32.41       15.31    119.76 o 
   9  16   5       68.47       33.48    121.26 o 
  -2  17   5      259.85      109.84    152.87 o 
  -1  17   5      428.34      805.11    222.51 o 
   0  17   5       45.98       80.96    145.51 o 
   1  17   5       64.44      117.77    157.96 o 
   2  17   5      120.60      168.72    173.25 o 
   3  17   5      553.81     1054.79    255.35 o 
   4  17   5      172.46      120.03    180.04 o 
   5  17   5        8.60      -45.75    120.52 o 
   6  17   5        4.17       -0.69    148.06 o 
   7  17   5       37.60        0.19    126.77 o 
   2  18   5       91.95       65.11    170.99 o 
   3  18   5       19.44       -5.66    172.12 o 
  -3 -15   6        2.14      -46.43    140.98 o 
  -2 -15   6      261.86      508.99    196.46 o 
  -1 -15   6       80.05     -102.48    134.75 o 
   0 -15   6      112.48       31.14    140.98 o 
   1 -15   6       44.93      158.53    140.98 o 
   2 -15   6      315.41      381.60    177.78 o 
   3 -15   6      103.10      -14.15    143.24 o 
  -5 -14   6        0.67       90.59    164.19 o 
  -4 -14   6       43.59      109.27    172.68 o 
  -3 -14   6       20.40      131.92    154.57 o 
  -2 -14   6      373.14      374.81    176.08 o 
  -1 -14   6       34.43       32.84    130.22 o 
   0 -14   6      156.06      204.39    143.24 o 
   1 -14   6        2.34     -128.52    105.31 o 
   2 -14   6      117.90      111.54    136.45 o 
   3 -14   6        7.18        6.79    125.13 o 
   4 -14   6      448.20      538.44    171.55 o 
   5 -14   6        6.56       14.72    120.60 o 
   6 -14   6       99.85      -16.99    121.73 o 
  -7 -13   6        0.36      -88.75    105.50 o 
  -6 -13   6      140.21      112.59    108.32 o 
  -5 -13   6        1.02      -98.96     95.36 o 
  -4 -13   6        7.68      -30.01    139.28 o 
  -3 -13   6        7.50       57.75    133.62 o 
  -2 -13   6      986.44     1186.71    244.02 o 
  -1 -13   6      102.68       14.72    126.26 o 
   0 -13   6      259.96      146.07    136.45 o 
   1 -13   6       28.74       11.32    109.27 o 
   2 -13   6      394.36      439.35    160.23 o 
   3 -13   6        8.62      -88.32     92.29 o 
   4 -13   6      763.84      379.91    150.04 o 
   5 -13   6        5.89     -160.51    107.01 o 
   6 -13   6      174.34      130.12     98.64 o 
   7 -13   6        8.30     -122.45     82.66 o 
   8 -13   6      188.12       37.32    106.15 o 
  -8 -12   6       74.56       89.43    118.68 o 
  -7 -12   6       71.09      198.46    121.07 o 
  -6 -12   6        7.93       72.49    100.37 o 
  -5 -12   6      189.11      112.16    102.94 o 
  -4 -12   6        0.26     -118.58     79.05 o 
  -3 -12   6       31.23      -65.04     80.12 o 
  -2 -12   6      261.60      263.27    161.36 o 
  -1 -12   6      594.83      750.75    202.69 o 
   0 -12   6      831.23     1692.31    261.57 o 
   1 -12   6       31.21      -19.82    107.57 o 
   2 -12   6      110.51      -27.74    101.35 o 
   3 -12   6      823.57      562.22    159.66 o 
   4 -12   6     1224.43     1264.39    274.88 o 
   5 -12   6      119.82       76.06     87.80 o 
   6 -12   6       43.22       56.50     82.94 o 
   7 -12   6      189.92      -24.62     93.22 o 
   8 -12   6      384.20      385.21    128.35 o 
   9 -12   6       39.89      -30.57    138.71 o 
  -9 -11   6      205.17      502.20    203.82 o 
  -8 -11   6       14.17       -9.63    133.62 o 
  -7 -11   6      216.49      249.20    120.23 o 
  -6 -11   6       49.58       -8.97     91.39 o 
  -5 -11   6      476.01      399.67    121.96 o 
  -4 -11   6      103.42      -35.32     79.85 o 
  -3 -11   6       28.14      -50.58     71.32 o 
  -2 -11   6        8.12      -11.49     72.23 o 
  -1 -11   6      914.95      919.47    206.09 o 
   0 -11   6        0.64      -24.35    105.31 o 
   1 -11   6      363.91      462.00    155.70 o 
   2 -11   6        0.93       19.04     81.53 o 
   3 -11   6     2425.18     1986.90    140.72 o 
   4 -11   6       25.44       -1.32     73.40 o 
   5 -11   6       91.34      -46.80     71.15 o 
   6 -11   6      113.40      170.09     90.81 o 
   7 -11   6      530.12      304.14    172.12 o 
   8 -11   6       80.28      -14.72    123.99 o 
   9 -11   6      218.91      222.51    157.96 o 
  10 -11   6        8.19     -103.61    121.73 o 
 -10 -10   6       47.65     -137.58    155.70 o 
  -9 -10   6      360.46      476.72    192.50 o 
  -8 -10   6        3.34       13.02    128.52 o 
  -7 -10   6      129.84      224.83    108.66 o 
  -6 -10   6      936.68     1314.33    173.17 o 
  -5 -10   6      222.40      288.41    106.91 o 
  -4 -10   6        3.07      -20.77     92.00 o 
  -3 -10   6      610.57      672.43    120.90 o 
  -2 -10   6      954.03      985.80    131.95 o 
  -1 -10   6     1370.86     1715.40    122.15 o 
   0 -10   6      940.65     1293.18    132.40 o 
   1 -10   6        1.85      -21.04     60.26 o 
   2 -10   6        2.22      -87.71     70.77 o 
   3 -10   6     4174.44     3837.74    198.75 o 
   4 -10   6       14.61      -19.69     66.23 o 
   5 -10   6       27.89      -71.88     59.30 o 
   6 -10   6       49.51      -27.54     72.13 o 
   7 -10   6     1959.68     1837.25    194.20 o 
   8 -10   6       20.30       74.17    121.73 o 
   9 -10   6      121.43      183.44    131.92 o 
  10 -10   6       12.35     -105.88    112.10 o 
  11 -10   6      121.99      197.03    159.66 o 
 -11  -9   6        1.28     -172.68    153.43 o 
 -10  -9   6      165.03      101.91    165.32 o 
  -9  -9   6       85.01       37.93    152.30 o 
  -8  -9   6       23.16      -73.60    106.44 o 
  -7  -9   6        5.67      -51.52    101.91 o 
  -6  -9   6      150.51      274.69    111.25 o 
  -5  -9   6      267.07      185.19     93.70 o 
  -4  -9   6      172.23      122.49     81.63 o 
  -3  -9   6        6.56       65.17     68.88 o 
  -2  -9   6      612.98      534.66    103.91 o 
  -1  -9   6      473.70      530.13     73.36 o 
   0  -9   6     4097.82     3735.72    166.03 o 
   1  -9   6       54.37       34.24     59.62 o 
   2  -9   6       52.98      -68.10     51.20 o 
   3  -9   6     2586.36     2219.78    139.33 o 
   4  -9   6      515.23      341.22    148.62 o 
   5  -9   6      516.32      464.89     97.86 o 
   6  -9   6      107.89      -92.85     63.07 o 
   7  -9   6      955.86      892.30    175.52 o 
   8  -9   6       51.27      -84.93     89.46 o 
   9  -9   6      217.88      331.78    150.60 o 
  10  -9   6       47.22      143.24    144.94 o 
  11  -9   6      297.47      298.38    191.93 o 
  12  -9   6       40.65      -56.62    156.27 o 
 -11  -8   6       12.52      -37.93    156.27 o 
 -10  -8   6      230.27      493.71    194.20 o 
  -9  -8   6       12.81      -64.54    126.82 o 
  -8  -8   6        8.04      -69.07    108.14 o 
  -7  -8   6        0.55      -12.46    105.31 o 
  -6  -8   6      754.88      748.10    183.16 o 
  -5  -8   6      249.60      296.98     96.68 o 
  -4  -8   6       93.76       34.02     70.74 o 
  -3  -8   6       39.02       -6.21     44.15 o 
  -2  -8   6      786.61      993.29    152.48 o 
  -1  -8   6     1035.37      952.98     77.23 o 
   0  -8   6      379.44      238.37     53.32 o 
   1  -8   6       48.96      -45.95     36.22 o 
   2  -8   6      829.12      904.07    109.20 o 
   3  -8   6     1653.71     1408.91    104.04 o 
   4  -8   6      728.15      581.24    112.10 o 
   5  -8   6        3.57      -32.80     56.03 o 
   6  -8   6       43.73       13.99     69.75 o 
   7  -8   6      214.76      261.57    114.37 o 
   8  -8   6      136.03      136.45    116.07 o 
   9  -8   6        9.83     -140.41    101.35 o 
  10  -8   6       41.10     -133.05    125.13 o 
  11  -8   6      686.88      976.09    234.96 o 
  12  -8   6      181.90      182.31    164.19 o 
  13  -8   6       96.41      150.60    158.53 o 
 -12  -7   6        1.78       88.89    157.96 o 
 -11  -7   6       68.24       44.73    145.51 o 
 -10  -7   6      317.33      457.47    191.37 o 
  -9  -7   6       95.36       85.49    143.81 o 
  -8  -7   6       34.16      -11.32     88.32 o 
  -7  -7   6      212.19      200.43    129.09 o 
  -6  -7   6     1972.35     1945.39    192.50 o 
  -5  -7   6      624.28      465.51    106.73 o 
  -4  -7   6      521.13      473.10     99.71 o 
  -3  -7   6      161.15      126.11     50.05 o 
  -2  -7   6     4545.71     4456.47    162.25 o 
  -1  -7   6        0.33       35.88     36.70 o 
   0  -7   6     1859.92     1943.48    130.43 o 
   1  -7   6      123.06       34.78     39.20 o 
   2  -7   6     4772.29     4558.93    152.64 o 
   3  -7   6       50.37       -3.26     46.52 o 
   4  -7   6     2886.83     2660.37    148.79 o 
   5  -7   6      300.16      227.67     77.22 o 
   6  -7   6     1868.25     2028.62    177.78 o 
   7  -7   6      273.09      356.13    121.16 o 
   8  -7   6     1855.08     2133.93    205.52 o 
   9  -7   6        4.43      -35.10    109.27 o 
  10  -7   6      482.00      622.23    167.59 o 
  11  -7   6      120.19       95.68    137.58 o 
  12  -7   6      205.34      341.41    174.95 o 
  13  -7   6       86.56     -126.26    136.45 o 
 -12  -6   6        0.95      -66.81    140.41 o 
 -11  -6   6       74.90      109.27    150.04 o 
 -10  -6   6       45.67      -51.52    114.93 o 
  -9  -6   6      455.61      490.31    147.77 o 
  -8  -6   6       94.58       83.79    116.07 o 
  -7  -6   6       11.22     -118.90     79.27 o 
  -6  -6   6      830.55     1192.37    198.16 o 
  -5  -6   6     2030.07     2338.40    157.40 o 
  -4  -6   6       78.29       19.45     59.56 o 
  -3  -6   6       23.15       42.28     41.36 o 
  -2  -6   6     1984.28     1826.74     90.15 o 
  -1  -6   6     5002.67     5254.30    175.13 o 
   0  -6   6     2610.95     2249.81     96.20 o 
   1  -6   6       41.76       26.59     33.98 o 
   2  -6   6     3258.43     3420.81    121.39 o 
   3  -6   6     2619.20     2431.59     94.77 o 
   4  -6   6     2376.08     2360.30    131.47 o 
   5  -6   6        1.28      -51.39     43.00 o 
   6  -6   6     1015.82     1258.62    134.75 o 
   7  -6   6      454.41      683.94    147.21 o 
   8  -6   6     1768.27     2057.49    198.73 o 
   9  -6   6        4.34      -39.07     84.36 o 
  10  -6   6       14.62      -61.15     91.72 o 
  11  -6   6        3.93     -157.96    107.01 o 
  12  -6   6      432.75      571.27    182.31 o 
  13  -6   6       41.25     -137.58    130.22 o 
  14  -6   6       89.35     -112.67    172.68 o 
 -12  -5   6        4.77       86.06    142.11 o 
 -11  -5   6      101.28      169.85    127.39 o 
 -10  -5   6       19.56      157.96    111.54 o 
  -9  -5   6      508.75      399.16    148.34 o 
  -8  -5   6      304.01      319.32    141.54 o 
  -7  -5   6      256.47      180.61    105.31 o 
  -6  -5   6      724.89      579.77    147.21 o 
  -5  -5   6     7331.65     7388.07    404.25 o 
  -4  -5   6       88.47       10.95     54.14 o 
  -3  -5   6      633.05      595.23     71.53 o 
  -2  -5   6     4999.40     4742.85    163.54 o 
  -1  -5   6     3366.92     3417.93    126.51 o 
   0  -5   6      413.77      706.99    149.96 o 
   1  -5   6        0.30      -39.59     26.39 o 
   2  -5   6     1675.09     1557.15     70.41 o 
   3  -5   6     1933.46     1881.24     78.32 o 
   4  -5   6     5104.54     5009.16    163.17 o 
   5  -5   6       17.58      -57.37     39.53 o 
   6  -5   6     1691.91     1554.16    144.38 o 
   7  -5   6     2442.30     2756.16    219.68 o 
   8  -5   6     2147.20     2008.24    186.27 o 
   9  -5   6      103.01        6.23     96.82 o 
  10  -5   6      637.33      424.63    146.07 o 
  11  -5   6       75.14       78.70    118.33 o 
  12  -5   6      174.07      206.66    178.35 o 
  13  -5   6        0.15       97.38    150.60 o 
  14  -5   6       48.92       96.82    177.78 o 
 -13  -4   6       51.91       39.63    133.05 o 
 -12  -4   6      113.53      218.54    148.91 o 
 -11  -4   6      158.24       87.76    139.85 o 
 -10  -4   6      425.13      528.81    168.72 o 
  -9  -4   6      603.97      855.50    172.12 o 
  -8  -4   6       39.80       27.18     96.82 o 
  -7  -4   6       84.00      186.84    103.04 o 
  -6  -4   6       46.44       62.28     86.63 o 
  -5  -4   6    10908.10    11102.77    542.97 o 
  -4  -4   6       64.82      -22.65     62.85 o 
  -3  -4   6      377.38      355.32     75.52 o 
  -2  -4   6      429.18      622.33     66.00 o 
  -1  -4   6      872.97      791.42     69.26 o 
   0  -4   6        2.92      -32.73     21.82 o 
   1  -4   6      241.41      169.32     38.21 o 
   2  -4   6      333.24      321.18     44.11 o 
   3  -4   6    10035.71     9227.68    256.00 o 
   4  -4   6     1689.71     1884.19     77.20 o 
   5  -4   6      182.87      206.05     71.79 o 
   6  -4   6      944.13      958.54    109.84 o 
   7  -4   6     2384.38     2206.40    181.74 o 
   8  -4   6      441.75      554.86    133.05 o 
   9  -4   6      212.54      244.02    125.13 o 
  10  -4   6       16.13     -126.54     84.36 o 
  11  -4   6      732.42      665.83    184.01 o 
  12  -4   6      214.52      237.80    164.19 o 
  13  -4   6       88.94      157.40    154.57 o 
  14  -4   6        7.70      -65.11    147.21 o 
  15  -4   6       17.09      -20.95    187.97 o 
 -13  -3   6        4.58     -185.14    123.43 o 
 -12  -3   6       32.80     -120.60    116.07 o 
 -11  -3   6      134.29      216.28    135.88 o 
 -10  -3   6      660.02      548.63    165.32 o 
  -9  -3   6      370.66      584.30    146.64 o 
  -8  -3   6       45.07       28.31     92.29 o 
  -7  -3   6      397.03      254.21    104.18 o 
  -6  -3   6      898.10     1202.00    177.78 o 
  -5  -3   6     2122.07     2423.81    187.41 o 
  -4  -3   6     1584.25     1553.59    141.54 o 
  -3  -3   6     6413.07     6248.92    328.95 o 
  -2  -3   6     2714.20     2742.06    108.99 o 
  -1  -3   6     1835.84     1710.68     77.31 o 
   0  -3   6     1605.43     1275.08     62.12 o 
   1  -3   6      859.17      800.87     46.88 o 
   2  -3   6      784.46      846.69     49.97 o 
   3  -3   6    12084.88    13137.64    346.28 o 
   4  -3   6      540.99      544.12     50.52 o 
   5  -3   6      736.42      682.52    126.97 o 
   6  -3   6      274.50      307.34     53.00 o 
   7  -3   6     1742.28     1405.22     81.72 o 
   8  -3   6      313.65      417.84    120.60 o 
   9  -3   6      929.95     1225.21    191.93 o 
  10  -3   6       19.83       35.10    101.35 o 
  11  -3   6     1135.35     1436.96    244.59 o 
  12  -3   6       26.08      152.30    145.51 o 
  13  -3   6      114.80      -15.85    155.13 o 
  14  -3   6       22.23      -12.46    151.17 o 
  15  -3   6       52.44       27.74    178.91 o 
 -13  -2   6      130.65      147.21    141.54 o 
 -12  -2   6        0.74     -116.07    104.74 o 
 -11  -2   6        4.69       82.66    109.27 o 
 -10  -2   6     1223.60     1555.29    216.28 o 
  -9  -2   6      140.37       70.21     99.08 o 
  -8  -2   6      342.78      322.72    109.84 o 
  -7  -2   6      125.72      103.04     81.53 o 
  -6  -2   6     3956.16     3500.68    237.23 o 
  -5  -2   6      552.10      421.24    107.01 o 
  -4  -2   6        2.82      -37.93     53.79 o 
  -3  -2   6       50.76      113.24     58.32 o 
  -2  -2   6    32379.41    35255.09   1050.64 o 
  -1  -2   6    12182.09    12810.57    343.71 o 
   0  -2   6     2610.79     2430.20     90.08 o 
   1  -2   6      351.00      411.96     43.92 o 
   2  -2   6     3832.58     3897.87    122.02 o 
   3  -2   6     9700.41    10343.39    276.34 o 
   4  -2   6     3940.96     3969.10    126.74 o 
   5  -2   6      176.93      195.44     38.33 o 
   6  -2   6      937.59     1038.99     67.62 o 
   7  -2   6     5323.70     5540.20    209.29 o 
   8  -2   6     2164.02     2459.51    153.15 o 
   9  -2   6      295.63      515.79    132.49 o 
  10  -2   6      231.82      358.96    132.49 o 
  11  -2   6     2175.81     2118.64    225.34 o 
  12  -2   6       27.21     -127.39    114.37 o 
  13  -2   6       14.77     -134.18    138.71 o 
  14  -2   6        0.02      -41.33    140.41 o 
  15  -2   6       97.96     -131.35    180.04 o 
 -13  -1   6       71.33     -170.70    113.80 o 
 -12  -1   6      141.12      263.84    140.41 o 
 -11  -1   6       17.25       44.16    117.77 o 
 -10  -1   6      264.18      167.02    120.60 o 
  -9  -1   6      207.66      228.17    120.60 o 
  -8  -1   6      963.34     1311.84    185.71 o 
  -7  -1   6       40.84       -8.49     67.94 o 
  -6  -1   6     1643.58     1782.33    155.70 o 
  -5  -1   6       37.54      110.97     74.74 o 
  -4  -1   6      790.45      671.49    118.90 o 
  -3  -1   6      259.23      198.16     65.68 o 
  -2  -1   6     8894.94     9854.91    447.28 o 
  -1  -1   6     1942.39     2042.69     98.69 o 
   0  -1   6     4137.53     4684.11    143.01 o 
   1  -1   6       68.85       61.35     24.76 o 
   2  -1   6     1874.46     1699.39     80.67 o 
   3  -1   6       32.27       45.84     21.66 o 
   4  -1   6    17617.54    19382.65    492.99 o 
   5  -1   6       59.94       33.34     26.88 o 
   6  -1   6     2139.78     1869.27    125.38 o 
   7  -1   6      151.32      301.31     90.31 o 
   8  -1   6     3068.74     3031.94    144.75 o 
   9  -1   6        6.28       17.15     49.81 o 
  10  -1   6      223.64      325.65    164.19 o 
  11  -1   6      434.16      412.74    165.89 o 
  12  -1   6      968.34      901.36    230.43 o 
  13  -1   6       71.85       88.32    157.96 o 
  14  -1   6        2.25      -26.61    160.23 o 
  15  -1   6       35.34     -140.41    180.04 o 
  16  -1   6       61.21      109.27    231.00 o 
 -13   0   6       47.53     -134.18    109.84 o 
 -12   0   6      191.27      -16.99    104.18 o 
 -11   0   6       13.02       -3.96     96.25 o 
 -10   0   6      173.52      281.96    127.96 o 
  -9   0   6      309.11      320.46    122.29 o 
  -8   0   6        1.50      -74.17     72.47 o 
  -7   0   6      846.90      722.44    140.41 o 
  -6   0   6     5113.94     4835.73    283.66 o 
  -5   0   6     1283.20      870.78    135.88 o 
  -4   0   6      118.77      154.57     74.17 o 
  -3   0   6     3740.26     3358.01    199.29 o 
  -2   0   6    10456.43     9018.66    411.05 o 
  -1   0   6      362.71      430.38     56.75 o 
   0   0   6     8664.83     8747.38    539.00 o 
   1   0   6     1704.96     1644.39     62.76 o 
   2   0   6      928.06      827.84     54.88 o 
   3   0   6     1518.39     1982.68     82.85 o 
   4   0   6     8242.73     8758.69    239.18 o 
   5   0   6      168.11      160.94     34.42 o 
   6   0   6     3337.61     3110.91    115.88 o 
   7   0   6      277.05      330.87     71.62 o 
   8   0   6     1668.56     1378.66     94.05 o 
   9   0   6       42.22       48.20     56.31 o 
  10   0   6      405.28      456.92    102.48 o 
  11   0   6      189.29       63.19     71.23 o 
  12   0   6      634.79      654.50    202.69 o 
  13   0   6       69.00      113.80    154.00 o 
  14   0   6        2.02      -80.96    151.74 o 
  15   0   6      103.59       70.77    173.82 o 
  16   0   6       27.36      -15.85    190.24 o 
 -13   1   6      241.03      163.63    154.00 o 
 -12   1   6        0.27      -93.99     96.82 o 
 -11   1   6      486.34      399.72    148.91 o 
 -10   1   6        1.48      -83.23     79.83 o 
  -9   1   6     1691.13     1624.93    161.36 o 
  -8   1   6       97.22       45.86     79.83 o 
  -7   1   6     1281.87     1503.20    187.41 o 
  -6   1   6     1096.45     1088.20    155.13 o 
  -5   1   6     6174.34     5701.99    305.74 o 
  -4   1   6     1909.43     1479.99    122.86 o 
  -3   1   6       19.77      -46.71     31.14 o 
  -2   1   6     8405.71     8469.47    387.27 o 
  -1   1   6    11835.05    11522.87    496.54 o 
   0   1   6    14269.80    15737.64    487.58 o 
   1   1   6      136.67       76.60     28.82 o 
   2   1   6     9521.21     9749.71    316.68 o 
   3   1   6     3399.02     3055.01    127.60 o 
   4   1   6    10713.71    12429.06    325.45 o 
   5   1   6     2097.91     1964.71     79.40 o 
   6   1   6     2715.87     2766.06    106.00 o 
   7   1   6     1871.17     2173.95    115.84 o 
   8   1   6     4773.46     4433.43    194.89 o 
   9   1   6       10.46      -20.92     55.88 o 
  10   1   6     1011.95     1640.10    213.45 o 
  11   1   6      184.41      150.14     87.47 o 
  12   1   6     1079.38     1264.46    154.15 o 
  13   1   6      162.94      182.31    156.83 o 
  14   1   6        0.77     -126.26    144.94 o 
  15   1   6        9.99     -124.56    159.66 o 
  16   1   6       70.75      -73.04    177.21 o 
 -13   2   6       32.28      -75.84     98.42 o 
 -12   2   6        0.16     -144.81    116.63 o 
 -11   2   6      330.17      431.43    144.38 o 
 -10   2   6       50.27       30.57     97.95 o 
  -9   2   6     2063.86     1856.50    172.68 o 
  -8   2   6      868.72     1091.59    161.36 o 
  -7   2   6     1562.63     1493.58    138.71 o 
  -6   2   6      362.25      407.65    110.97 o 
  -5   2   6     2659.67     2607.82    176.08 o 
  -4   2   6     3035.68     2582.91    167.02 o 
  -3   2   6      176.45       48.69     47.56 o 
  -2   2   6      153.08       81.53     48.13 o 
  -1   2   6    19626.55    19391.06    794.35 o 
   0   2   6       20.96        1.15     21.20 o 
   1   2   6     2630.32     2552.89    132.49 o 
   2   2   6      178.61      108.48     35.52 o 
   3   2   6    22959.49    23494.83    709.64 o 
   4   2   6      430.30      367.64     58.03 o 
   5   2   6     2673.87     2452.61    117.94 o 
   6   2   6      674.80      509.48    199.86 o 
   7   2   6     5002.25     5371.41    242.04 o 
   8   2   6        8.27       -6.79     64.54 o 
   9   2   6     1204.83     1315.23    186.27 o 
  10   2   6      131.97       26.04     74.17 o 
  11   2   6      802.44      951.75    170.99 o 
  12   2   6      120.37       80.40     99.65 o 
  13   2   6       18.92        2.83     73.60 o 
  15   2   6       94.01       20.95    146.07 o 
  16   2   6       79.08      127.39    172.12 o 
 -13   3   6       38.09      -89.46    197.03 o 
 -12   3   6        6.36      -35.45    133.90 o 
 -11   3   6      182.45      158.90     98.67 o 
 -10   3   6      728.09      743.30    136.04 o 
  -9   3   6      634.64     1055.78    204.67 o 
  -8   3   6       78.61       97.98     74.16 o 
  -7   3   6     1310.24     1488.78    129.94 o 
  -6   3   6      264.80      182.01     67.74 o 
  -5   3   6     5156.21     3928.95    179.84 o 
  -4   3   6     4708.31     4974.54    204.30 o 
  -3   3   6       18.86       76.29     40.39 o 
  -2   3   6     2506.48     2162.36    105.04 o 
  -1   3   6    34847.00    35731.29   1058.14 o 
   0   3   6     1530.66     2071.40     92.94 o 
   1   3   6     4549.14     4584.42    135.63 o 
   2   3   6     2889.35     2708.99    117.48 o 
   3   3   6     8611.02     9302.90    309.56 o 
   4   3   6     5258.67     4325.39    169.70 o 
   5   3   6      341.26      368.15     59.64 o 
   6   3   6     1633.57     1651.38     97.07 o 
   7   3   6      191.23      197.21     60.04 o 
   8   3   6      329.10      379.74     99.08 o 
   9   3   6      132.32       47.56     78.70 o 
  10   3   6        0.13      -96.82     64.54 o 
  11   3   6     1302.56     1180.48    194.20 o 
  12   3   6      282.04      181.18    122.29 o 
  13   3   6        0.20      -91.15     96.25 o 
  14   3   6        0.12       56.89     60.08 o 
 -13   4   6        5.17       10.76    205.52 o 
 -12   4   6       14.17       71.90    203.82 o 
 -11   4   6       15.86       -0.10     93.19 o 
 -10   4   6      850.17      969.12    148.77 o 
  -9   4   6      159.79      205.05     88.61 o 
  -8   4   6        1.88      -10.70     95.40 o 
  -7   4   6        1.19      -55.35     48.34 o 
  -6   4   6     3403.94     3492.82    337.44 o 
  -5   4   6     1434.26     1380.45     95.54 o 
  -4   4   6     1899.88     1964.09    110.60 o 
  -3   4   6       17.08       66.12     72.19 o 
  -2   4   6      411.20      426.92     60.13 o 
  -1   4   6    13466.96    13444.78    429.07 o 
   0   4   6     1035.23     1401.45     75.15 o 
   1   4   6       55.47       16.37     25.34 o 
   2   4   6     8800.50     8356.58    229.07 o 
   3   4   6    14810.62    17356.62    443.91 o 
   4   4   6      551.98      667.11     45.09 o 
   5   4   6     1657.91     1653.76     91.47 o 
   6   4   6      331.77      315.52    212.32 o 
   7   4   6        5.77       24.11     45.43 o 
   8   4   6      520.97      622.60     93.11 o 
   9   4   6      654.65      771.70    165.32 o 
  10   4   6      249.27      181.74    105.88 o 
  11   4   6     2256.12     2141.29    206.09 o 
  12   4   6      227.66      179.48    115.50 o 
  13   4   6       43.38       44.16     99.65 o 
  14   4   6        0.08      -53.62     48.42 o 
  15   4   6       52.75      -26.30     59.77 o 
 -12   5   6       99.83       84.36    202.13 o 
 -11   5   6        0.27     -191.93    165.32 o 
 -10   5   6      374.96      204.39    194.20 o 
  -9   5   6        0.54      -16.42     78.26 o 
  -8   5   6       27.98       19.03     66.43 o 
  -7   5   6      133.99       36.03     61.21 o 
  -6   5   6     3565.85     3379.93    169.19 o 
  -5   5   6       47.58       84.64     53.20 o 
  -4   5   6     1454.08     1222.47    153.15 o 
  -3   5   6     2923.75     3001.34    141.01 o 
  -2   5   6     4215.19     4092.97    169.36 o 
  -1   5   6     2568.36     2986.91    131.04 o 
   0   5   6     3579.15     4182.00    164.14 o 
   1   5   6        7.26       -3.72     27.42 o 
   2   5   6     4252.94     4755.90    146.70 o 
   3   5   6     3777.73     3506.75    116.50 o 
   4   5   6     2336.88     1786.42     73.84 o 
   5   5   6       34.98        6.41     27.95 o 
   6   5   6        3.68       -9.33     34.55 o 
   7   5   6     9071.17     9235.65    396.33 o 
   8   5   6      200.31      178.02     69.42 o 
   9   5   6       35.90       16.21     58.21 o 
  10   5   6      150.90      139.85    108.14 o 
  11   5   6      437.61      244.59    135.88 o 
  12   5   6       47.43     -147.77     98.52 o 
  13   5   6      129.73       19.82    105.88 o 
  15   5   6       20.14       36.06     82.66 o 
  16   5   6        6.32       39.59     69.36 o 
 -12   6   6        0.85       11.89    195.90 o 
 -11   6   6       25.83      173.82    184.57 o 
 -10   6   6     1066.10      973.83    262.71 o 
  -9   6   6      151.35      113.80    159.10 o 
  -8   6   6      235.24      190.35     82.48 o 
  -7   6   6       91.20       80.99     66.17 o 
  -6   6   6     5634.49     5100.36    226.41 o 
  -5   6   6       40.28       57.37     55.92 o 
  -4   6   6     1885.07     1844.85    111.41 o 
  -3   6   6       29.94        4.92     44.17 o 
  -2   6   6    16830.44    16962.19    542.88 o 
  -1   6   6       37.87      109.38     43.83 o 
   0   6   6    28919.51    35256.29   1056.38 o 
   1   6   6        0.38      -45.89     30.59 o 
   2   6   6    15993.55    16426.40    521.89 o 
   3   6   6     2559.25     2464.96    127.62 o 
   4   6   6      481.62      542.02     46.69 o 
   5   6   6        2.52       19.40     28.04 o 
   6   6   6     4085.65     4144.82    143.04 o 
   7   6   6      584.10      934.18    222.79 o 
   8   6   6      391.23      352.22     73.13 o 
   9   6   6       20.17       40.85     60.67 o 
  10   6   6       46.44       -7.36     91.15 o 
  11   6   6      227.87      333.48    144.94 o 
  12   6   6     3961.45     4539.06    340.27 o 
  13   6   6      363.79      433.69    168.16 o 
  14   6   6        4.48       -6.23    146.64 o 
  15   6   6       94.27       92.69     57.50 o 
  16   6   6        5.00      -45.84     55.64 o 
 -12   7   6       15.39     -110.97    206.66 o 
 -11   7   6       14.99     -152.30    179.48 o 
 -10   7   6      506.40      458.60    239.49 o 
  -9   7   6      248.03      160.79    176.65 o 
  -8   7   6        9.54       32.84    139.28 o 
  -7   7   6        6.62      -81.34     63.90 o 
  -6   7   6     1164.74     1670.41    208.07 o 
  -5   7   6     1563.02     1473.86    107.17 o 
  -4   7   6      538.76      680.27    184.29 o 
  -3   7   6      650.31      909.11    109.14 o 
  -2   7   6     5559.89     6032.21    237.51 o 
  -1   7   6     4769.62     5080.40    206.17 o 
   0   7   6     7794.27     7647.21    277.98 o 
   1   7   6       87.55      159.38     47.06 o 
   2   7   6     1090.45     1175.65    112.10 o 
   3   7   6      416.25      478.16     73.36 o 
   4   7   6     1326.58     1242.54     96.26 o 
   5   7   6      261.38      267.35     62.49 o 
   6   7   6      887.04      891.12     62.74 o 
   7   7   6        1.20        4.37     33.37 o 
   8   7   6     1542.57     1734.77    225.91 o 
   9   7   6      181.00       29.44     89.46 o 
  10   7   6      549.57      273.46    133.05 o 
  11   7   6      111.76      -70.21     97.95 o 
  12   7   6     5101.49     4978.98    369.15 o 
  13   7   6        0.21      -67.38    127.96 o 
  14   7   6       18.34       34.54    157.96 o 
  15   7   6       11.70      -12.17     45.01 o 
  16   7   6       37.73       -9.02     52.77 o 
 -11   8   6       63.64       22.65    196.46 o 
 -10   8   6      126.01      -19.25    158.53 o 
  -9   8   6      552.16      558.25    212.32 o 
  -8   8   6       52.68       16.42    129.09 o 
  -7   8   6      885.18      677.72    204.96 o 
  -6   8   6     1133.88     1284.59    136.41 o 
  -5   8   6     1063.59     1364.24    344.52 o 
  -4   8   6       19.00       -3.83     56.59 o 
  -3   8   6     1308.86     1641.27    253.65 o 
  -2   8   6     2753.41     2925.68    148.58 o 
  -1   8   6     3033.16     4052.62    303.47 o 
   0   8   6     2466.82     2617.37    132.64 o 
   1   8   6      721.43      975.87    103.47 o 
   2   8   6      330.69      315.10     68.03 o 
   3   8   6     4243.84     4547.86    196.97 o 
   4   8   6       24.05        5.54     43.00 o 
   5   8   6       63.30       43.85     48.43 o 
   6   8   6     1722.76     1975.63    166.17 o 
   7   8   6       74.99       12.96     54.07 o 
   8   8   6      958.63     1252.95    202.13 o 
   9   8   6       86.50       33.97     97.38 o 
  10   8   6      158.19      142.68    100.78 o 
  11   8   6        0.74      -15.85    116.63 o 
  12   8   6      536.27      537.87    182.88 o 
  13   8   6        4.29      120.03    151.17 o 
  14   8   6        1.02       44.73    160.79 o 
  15   8   6       77.91      -54.81     84.64 o 
 -11   9   6       36.92      118.33    203.82 o 
 -10   9   6       46.25       99.65    170.42 o 
  -9   9   6      779.95      661.30    221.38 o 
  -8   9   6        1.03      -59.45    124.56 o 
  -7   9   6     1766.28     1738.73    289.32 o 
  -6   9   6       27.23       18.68    105.88 o 
  -5   9   6     2175.86     2073.82    210.05 o 
  -4   9   6      109.84       76.66     78.13 o 
  -3   9   6      875.61      929.67    117.20 o 
  -2   9   6       76.99       88.52     63.30 o 
  -1   9   6     8125.84     8845.41    327.59 o 
   0   9   6       53.28       54.39     53.84 o 
   1   9   6       32.22       22.35     47.88 o 
   2   9   6      920.92     1180.82    119.82 o 
   3   9   6     5818.60     5573.60    235.30 o 
   4   9   6      406.99      318.25    133.34 o 
   5   9   6       26.79      -63.34     48.69 o 
   6   9   6      168.97      229.10    133.62 o 
   7   9   6     2582.42     2188.66    144.18 o 
   8   9   6      711.73      621.70    113.30 o 
   9   9   6        0.14       -5.10     99.08 o 
  10   9   6        0.54       -4.53    100.21 o 
  11   9   6       29.63      142.11    127.96 o 
  12   9   6       46.02      -12.46    135.88 o 
  13   9   6        0.54      -26.04    136.45 o 
  14   9   6       14.73       30.57    123.43 o 
  15   9   6      173.85       70.17     54.63 o 
 -10  10   6      181.41      139.85    188.54 o 
  -9  10   6       59.01      -65.68    150.60 o 
  -8  10   6       28.49       -6.79    145.51 o 
  -7  10   6     1217.69     1104.05    243.46 o 
  -6  10   6     1153.98     1429.60    253.65 o 
  -5  10   6     1960.59     1939.73    210.62 o 
  -4  10   6     1156.09     1776.82    253.93 o 
  -3  10   6      270.30      262.50     95.68 o 
  -2  10   6      180.96      242.24    196.18 o 
  -1  10   6     6667.68     7613.93    297.32 o 
   0  10   6      254.10      193.48     68.36 o 
   1  10   6       38.60       33.33     55.89 o 
   2  10   6      259.53      465.63    247.42 o 
   3  10   6     1599.24     1741.47    361.79 o 
   4  10   6       10.83      -71.11     47.41 o 
   5  10   6      554.04      542.00    143.24 o 
   6  10   6      175.89       81.59     70.45 o 
   7  10   6     2227.62     1936.77    462.85 o 
   8  10   6       16.66      -65.90     59.63 o 
   9  10   6      130.03      151.00     79.62 o 
  10  10   6        5.26      -23.78    100.78 o 
  11  10   6      142.06      148.34    130.22 o 
  12  10   6       10.44      121.73    129.09 o 
  13  10   6       40.55       30.01    154.00 o 
  14  10   6        1.52      -33.40    156.83 o 
  15  10   6       12.51      -26.16     39.36 o 
  -9  11   6      135.45     -184.01    146.07 o 
  -8  11   6        7.22     -152.30    130.22 o 
  -7  11   6        0.31     -132.49    130.79 o 
  -6  11   6     2231.38     2045.60    233.27 o 
  -5  11   6     2857.59     2739.74    261.57 o 
  -4  11   6      107.89      293.85    143.24 o 
  -3  11   6       59.46      129.65    105.88 o 
  -2  11   6       82.10       59.60     65.38 o 
  -1  11   6     1686.61     1963.20    127.66 o 
   0  11   6      129.87      109.67     66.90 o 
   1  11   6       17.59      -77.03     51.35 o 
   2  11   6      447.73      504.74     96.28 o 
   3  11   6     3620.29     3589.83    186.45 o 
   4  11   6       32.22        2.22     55.49 o 
   5  11   6      284.16      209.08     78.46 o 
   6  11   6        1.51      -21.78     73.32 o 
   7  11   6     2566.84     2523.01    288.75 o 
   8  11   6       47.30       -2.40     73.68 o 
   9  11   6       76.66       -6.09     70.87 o 
  10  11   6        0.93      -52.65    103.04 o 
  11  11   6      118.60      -21.51    131.92 o 
  12  11   6        8.77      -73.04    125.13 o 
  13  11   6       12.58      -41.33    109.27 o 
  14  11   6        5.60     -103.61    151.74 o 
  -9  12   6        0.03        2.83    184.01 o 
  -8  12   6       83.75      144.38    157.96 o 
  -7  12   6       17.03       -7.93    146.07 o 
  -6  12   6     1374.97     1955.02    310.27 o 
  -5  12   6        5.33     -155.13    120.60 o 
  -4  12   6      378.60      617.70    179.48 o 
  -3  12   6      309.96      469.93    154.00 o 
  -2  12   6      650.87      890.03    176.65 o 
  -1  12   6     1159.40     1683.30    201.28 o 
   0  12   6     4437.70     4160.01    205.00 o 
   1  12   6      183.40      212.74     82.64 o 
   2  12   6     1872.26     1889.93    132.28 o 
   3  12   6     1236.68     1561.06    164.66 o 
   4  12   6     1711.36     1916.85    229.87 o 
   5  12   6      905.83     1293.69    230.72 o 
   6  12   6      237.02       43.70     74.95 o 
   7  12   6      635.17      521.65    122.50 o 
   8  12   6      417.88      372.50    105.49 o 
   9  12   6       34.61      -15.09     82.65 o 
  10  12   6        1.51        9.72     99.65 o 
  11  12   6        0.71      -60.58    129.09 o 
  12  12   6       64.52     -105.31    131.35 o 
  13  12   6       51.34      -41.33    157.96 o 
  -8  13   6        0.40      -80.40    174.95 o 
  -7  13   6       59.63      -34.54    164.76 o 
  -6  13   6      972.86     1092.72    250.82 o 
  -5  13   6      120.36       89.46    146.64 o 
  -4  13   6        3.28     -161.36    107.57 o 
  -3  13   6       86.47      206.09    134.75 o 
  -2  13   6     1207.67     1857.63    254.78 o 
  -1  13   6      711.28     1126.13    202.69 o 
   0  13   6     1505.50     1877.79    276.01 o 
   1  13   6      677.81      766.05    202.13 o 
   2  13   6      562.72      832.27    135.28 o 
   3  13   6      127.37      -48.71     75.83 o 
   4  13   6      213.50      269.22    100.89 o 
   5  13   6       11.56        4.05     78.25 o 
   6  13   6      428.21      363.32    150.89 o 
   7  13   6       62.58        9.39     80.24 o 
   8  13   6       75.17      -25.14     79.40 o 
   9  13   6       23.26      -56.43     85.15 o 
  10  13   6        8.72     -106.54     89.82 o 
  11  13   6        0.06       -1.70    140.98 o 
  12  13   6      116.36       67.38    157.40 o 
  13  13   6        7.84      -63.41    150.04 o 
  -7  14   6      158.88       53.79    182.31 o 
  -6  14   6      437.17      383.87    197.60 o 
  -5  14   6      553.11      484.65    190.80 o 
  -4  14   6       52.43       13.59    135.32 o 
  -3  14   6       80.22      -49.82    120.60 o 
  -2  14   6     2409.21     2424.94    233.27 o 
  -1  14   6      242.46      275.16    151.74 o 
   0  14   6      951.98     1269.37    225.91 o 
   1  14   6       29.14       15.28     75.65 o 
   2  14   6      596.28      710.83    142.68 o 
   3  14   6      613.47      612.15    133.30 o 
   4  14   6      466.64      492.05    127.88 o 
   5  14   6       25.50     -173.04    143.81 o 
   6  14   6      689.72      522.59    130.08 o 
   7  14   6       33.88       35.22     90.87 o 
   8  14   6      223.90      174.50    108.20 o 
   9  14   6        6.37       30.48    110.69 o 
  10  14   6      133.64      -62.73    109.23 o 
  11  14   6        1.03     -131.92    138.15 o 
  12  14   6      151.16      214.58    169.85 o 
  -5  15   6      825.10      741.13    225.91 o 
  -4  15   6       28.82       57.75    142.11 o 
  -3  15   6       17.35     -129.09    116.63 o 
  -2  15   6      143.18      -38.50    127.39 o 
  -1  15   6      607.04     1006.10    208.35 o 
   0  15   6      247.90      289.32    148.34 o 
   1  15   6        0.14      -83.79    114.37 o 
   2  15   6        0.27      -67.71     83.39 o 
   3  15   6     1274.82     1708.06    195.09 o 
   4  15   6       27.53      -77.55     81.45 o 
   5  15   6        4.65     -128.65     85.77 o 
   6  15   6      192.31      247.24    115.36 o 
   7  15   6      195.82      158.46    152.59 o 
   8  15   6      271.74      235.80    125.56 o 
   9  15   6       28.03     -130.23     92.88 o 
  10  15   6        9.64     -123.87    102.93 o 
  11  15   6        7.26       30.21    123.50 o 
  -4  16   6       10.33     -112.67    142.68 o 
  -3  16   6       17.41     -192.78    128.52 o 
  -2  16   6        5.39       20.38    125.13 o 
  -1  16   6      450.17      550.89    181.74 o 
   0  16   6       59.62      -54.92    126.82 o 
   1  16   6       45.21      109.84    140.98 o 
   2  16   6        0.87     -147.77    127.39 o 
   3  16   6      378.90      306.87    180.04 o 
   4  16   6       17.53      -27.49     96.06 o 
   5  16   6      319.20      492.11    144.32 o 
   6  16   6       23.29     -148.49    100.25 o 
   7  16   6      159.77      186.53    126.24 o 
   8  16   6      113.94        2.29    204.39 o 
   9  16   6       39.96       89.15    131.40 o 
  -2  17   6      261.44      257.61    161.36 o 
  -1  17   6      380.71      274.60    178.35 o 
   0  17   6       40.86     -154.00    133.62 o 
   1  17   6        0.05      -53.22    126.26 o 
   2  17   6       72.64      113.24    168.72 o 
   3  17   6      275.33      454.08    200.99 o 
   4  17   6       27.93     -110.40    142.68 o 
   5  17   6       15.20      -98.96    112.23 o 
   6  17   6       51.04       -9.78    118.75 o 
   7  17   6      203.76      196.40    176.08 o 
  -4 -14   7        6.70      257.05    191.37 o 
  -3 -14   7       16.66      -80.96    153.43 o 
  -2 -14   7      164.52      512.39    200.99 o 
  -1 -14   7      117.92       -2.26    137.58 o 
   0 -14   7       43.37     -154.00    120.60 o 
   1 -14   7        0.63      -64.54    115.50 o 
   2 -14   7      107.87      144.38    143.24 o 
   3 -14   7      168.27       11.32    125.13 o 
   4 -14   7      118.54      -36.24    129.65 o 
   5 -14   7        5.69     -110.97    124.56 o 
  -6 -13   7      149.45       97.56    115.78 o 
  -5 -13   7        0.11      -51.93    104.55 o 
  -4 -13   7        0.19       58.32    154.00 o 
  -3 -13   7        0.15      -22.08    139.28 o 
  -2 -13   7      508.94      635.25    210.62 o 
  -1 -13   7       23.65      -40.76    125.13 o 
   0 -13   7      204.68     -127.39    120.60 o 
   1 -13   7      205.15      173.25    139.28 o 
   2 -13   7      196.64      134.18    137.02 o 
   3 -13   7       61.14      -11.32    114.93 o 
   4 -13   7      340.65      404.25    163.06 o 
   5 -13   7       20.61       22.08    119.46 o 
   6 -13   7      275.13       49.02     97.22 o 
   7 -13   7       72.44       23.55     97.20 o 
  -7 -12   7       10.95     -136.46     90.98 o 
  -6 -12   7      230.02      189.44    127.96 o 
  -5 -12   7       31.00      -36.39     94.65 o 
  -4 -12   7        0.08      -86.91    115.50 o 
  -3 -12   7       23.29      105.31    154.00 o 
  -2 -12   7      670.56      824.92    220.81 o 
  -1 -12   7      198.61      437.66    170.99 o 
   0 -12   7      464.93       53.22    133.05 o 
   1 -12   7      127.51      152.87    131.92 o 
   2 -12   7      615.23      616.00    173.25 o 
   3 -12   7      135.18      127.39    129.65 o 
   4 -12   7      270.39      190.31     97.49 o 
   5 -12   7       67.39       49.90     82.87 o 
   6 -12   7      125.90       66.39     93.47 o 
   7 -12   7       14.44      -97.17     83.60 o 
   8 -12   7      377.25      241.45    115.92 o 
   9 -12   7        6.47      -76.85     95.32 o 
  -8 -11   7       46.38      153.43    154.00 o 
  -7 -11   7      105.68      203.44    112.99 o 
  -6 -11   7      373.36      369.90    120.44 o 
  -5 -11   7      282.76      288.14    115.21 o 
  -4 -11   7      148.44       -0.34     83.85 o 
  -3 -11   7       35.21     -106.36     70.91 o 
  -2 -11   7      712.12      743.39    206.09 o 
  -1 -11   7      762.81     1408.65    250.82 o 
   0 -11   7      718.94      586.00    182.31 o 
   1 -11   7      572.59      588.83    171.55 o 
   2 -11   7     1338.06     1605.10    173.82 o 
   3 -11   7     1280.51     1543.96    165.34 o 
   4 -11   7      250.16      176.62     91.99 o 
   5 -11   7       40.46     -107.68     71.79 o 
   6 -11   7      699.62      879.07    304.89 o 
   7 -11   7        8.94      -84.99     74.97 o 
   8 -11   7      415.37      288.35    119.22 o 
   9 -11   7        4.54       27.27    104.04 o 
  10 -11   7      162.73       61.12    108.96 o 
  -9 -10   7      332.71      409.91    192.50 o 
  -8 -10   7        1.55      -77.57    135.32 o 
  -7 -10   7      273.41      158.53    159.66 o 
  -6 -10   7       32.91       19.74     94.06 o 
  -5 -10   7      282.97      497.34    125.30 o 
  -4 -10   7      286.66      216.66     97.93 o 
  -3 -10   7      241.51      221.81     95.50 o 
  -2 -10   7       33.88       43.07     79.61 o 
  -1 -10   7     1436.62     1469.62    302.34 o 
   0 -10   7       15.87      -40.20    104.18 o 
   1 -10   7       72.06      120.31     71.67 o 
   2 -10   7       75.31       55.50     69.84 o 
   3 -10   7     4441.34     3844.24    202.69 o 
   4 -10   7      402.73      707.30    121.58 o 
   5 -10   7       19.00      -32.74     65.60 o 
   6 -10   7      318.54      238.90     97.30 o 
   7 -10   7      904.49     1022.85    148.38 o 
   8 -10   7      678.38      581.61    177.50 o 
   9 -10   7      124.42      107.30    108.99 o 
  10 -10   7        2.63     -143.53     95.68 o 
  11 -10   7      214.05       66.24    143.81 o 
 -10  -9   7      103.47       31.71    140.41 o 
  -9  -9   7      124.03      -35.10    144.94 o 
  -8  -9   7        0.91       24.91    128.52 o 
  -7  -9   7      171.14      196.46    133.62 o 
  -6  -9   7      123.21       68.68     92.89 o 
  -5  -9   7       39.56       11.30     82.58 o 
  -4  -9   7      794.88      817.25    193.07 o 
  -3  -9   7      781.19      859.72    136.14 o 
  -2  -9   7     1539.42     1907.97    175.25 o 
  -1  -9   7     1123.50     1311.04    110.97 o 
   0  -9   7     2548.19     2261.19    108.45 o 
   1  -9   7     1383.08     1357.32    139.17 o 
   2  -9   7      275.12      330.32     95.12 o 
   3  -9   7     3730.03     3058.00    171.58 o 
   4  -9   7       99.26       46.75     72.31 o 
   5  -9   7      488.37      563.57    193.35 o 
   6  -9   7      109.33       21.62     71.07 o 
   7  -9   7      439.03      410.13    111.82 o 
   8  -9   7        0.11      -68.06     77.15 o 
   9  -9   7       55.92       15.29    114.37 o 
  10  -9   7        0.36      -65.68    113.80 o 
  11  -9   7      135.66      140.41    153.43 o 
  12  -9   7        6.97     -199.58    133.05 o 
 -10  -8   7      197.55      295.55    174.38 o 
  -9  -8   7        3.96       55.49    132.49 o 
  -8  -8   7        3.59      -71.34    107.01 o 
  -7  -8   7       77.70      266.67    144.94 o 
  -6  -8   7      369.16      400.29    149.47 o 
  -5  -8   7      707.94      659.40    149.47 o 
  -4  -8   7       31.77      -32.16     65.98 o 
  -3  -8   7      371.76      283.09     75.00 o 
  -2  -8   7     4526.74     4560.59    172.61 o 
  -1  -8   7     1302.49     1401.04    190.49 o 
   0  -8   7     1248.82     1289.44     82.95 o 
   1  -8   7        0.22      -53.94     35.96 o 
   2  -8   7      821.50     1062.26    124.90 o 
   3  -8   7     2485.89     2493.72    147.48 o 
   4  -8   7       33.48      -63.88     55.42 o 
   5  -8   7     1081.36     1182.91    229.87 o 
   6  -8   7       11.12       -7.63     63.88 o 
   7  -8   7     1151.77     1387.40    339.99 o 
   8  -8   7        4.44      -83.51     73.04 o 
   9  -8   7       15.03     -138.43     92.29 o 
  10  -8   7        8.66     -157.40    128.52 o 
  11  -8   7      715.84      940.99    236.10 o 
  12  -8   7       53.53      -18.68    159.66 o 
 -11  -7   7        0.00     -141.54    130.79 o 
 -10  -7   7      186.06      251.95    163.63 o 
  -9  -7   7        4.10       14.72    123.99 o 
  -8  -7   7       34.67       -9.63    109.84 o 
  -7  -7   7       39.10       19.82     89.46 o 
  -6  -7   7     1358.52     1897.83    246.29 o 
  -5  -7   7       21.43      -49.62     66.65 o 
  -4  -7   7      527.02      426.76     98.50 o 
  -3  -7   7       45.88       26.23     45.87 o 
  -2  -7   7     1178.79     1183.87    165.61 o 
  -1  -7   7     1211.84     1288.96    135.00 o 
   0  -7   7     1666.38     1486.78     80.84 o 
   1  -7   7      565.56      662.57     96.52 o 
   2  -7   7     1341.92     1242.81     70.72 o 
   3  -7   7      545.35      727.02    101.73 o 
   4  -7   7     2791.72     2887.48    157.50 o 
   5  -7   7        7.19       -9.46     54.44 o 
   6  -7   7      636.77      589.75    187.69 o 
   7  -7   7     1166.78     1360.31    125.25 o 
   8  -7   7     1255.06     1833.85    239.49 o 
   9  -7   7      117.38      121.73    119.46 o 
  10  -7   7       66.48       20.38    121.16 o 
  11  -7   7      196.94      148.34    140.98 o 
  12  -7   7       45.67       30.57    133.05 o 
  13  -7   7       83.42      270.63    184.01 o 
 -11  -6   7      129.78      -46.99    133.05 o 
 -10  -6   7      180.58      143.81    143.81 o 
  -9  -6   7        0.18      -49.82    116.07 o 
  -8  -6   7        0.43      -64.54    104.74 o 
  -7  -6   7      111.50       83.23    112.67 o 
  -6  -6   7      826.76      700.93    161.93 o 
  -5  -6   7        0.13        6.23     75.87 o 
  -4  -6   7      274.64      205.64     78.03 o 
  -3  -6   7       47.40       19.96     45.72 o 
  -2  -6   7     4792.74     4767.97    172.07 o 
  -1  -6   7      290.59      461.37     65.54 o 
   0  -6   7     1883.92     1806.38     86.94 o 
   1  -6   7       30.31      -41.73     32.63 o 
   2  -6   7     4214.77     3973.82    139.79 o 
   3  -6   7      871.37      966.04     79.10 o 
   4  -6   7     3027.87     2891.71    153.05 o 
   5  -6   7      190.73      169.49     66.53 o 
   6  -6   7     1243.33     1460.38    152.59 o 
   7  -6   7      685.43      719.93    308.85 o 
   8  -6   7      309.43      453.51    143.81 o 
   9  -6   7       97.63       83.23    127.39 o 
  10  -6   7        2.01      -99.08     98.52 o 
  11  -6   7      204.62      139.28    139.85 o 
  12  -6   7      114.48      -22.08    115.50 o 
  13  -6   7        4.12     -160.79    133.05 o 
  14  -6   7       37.24      -97.95    155.13 o 
 -12  -5   7       17.95     -129.65    143.81 o 
 -11  -5   7      434.18      609.77    204.39 o 
 -10  -5   7       52.84       79.27    129.09 o 
  -9  -5   7      233.87      211.18    131.92 o 
  -8  -5   7        6.60       79.27    115.50 o 
  -7  -5   7      630.11      984.02    187.97 o 
  -6  -5   7      934.67     1156.14    190.80 o 
  -5  -5   7     2045.21     1957.85    178.35 o 
  -4  -5   7       54.34       26.49     55.21 o 
  -3  -5   7      509.06      506.84    125.95 o 
  -2  -5   7     1657.65     1751.80    114.11 o 
  -1  -5   7     2042.36     2144.98     96.47 o 
   0  -5   7     1988.00     1717.51     82.78 o 
   1  -5   7     1040.16      979.06     63.14 o 
   2  -5   7     5226.40     5178.50    166.49 o 
   3  -5   7     2645.97     2731.21    105.31 o 
   4  -5   7     1682.82     1609.84     80.29 o 
   5  -5   7       34.57      -47.35     44.73 o 
   6  -5   7     2090.36     1899.94    190.80 o 
   7  -5   7      102.15       69.72     60.70 o 
   8  -5   7     1533.76     1699.67    170.42 o 
   9  -5   7       80.66       53.22     97.95 o 
  10  -5   7      521.53      696.40    161.93 o 
  11  -5   7        0.32     -127.39     84.93 o 
  12  -5   7      539.03      491.44    170.42 o 
  13  -5   7        0.37      -22.08    137.02 o 
  14  -5   7       73.44       78.13    170.42 o 
 -12  -4   7       84.16      233.83    159.66 o 
 -11  -4   7      275.82      494.27    180.61 o 
 -10  -4   7        9.67       20.95    108.14 o 
  -9  -4   7      491.17      631.29    178.91 o 
  -8  -4   7       74.82       47.56    102.48 o 
  -7  -4   7      283.08      261.01    115.50 o 
  -6  -4   7      240.85      198.16    102.48 o 
  -5  -4   7     3832.94     4228.22    275.73 o 
  -4  -4   7      307.40      210.05     95.12 o 
  -3  -4   7      550.00      699.56    194.20 o 
  -2  -4   7      142.44       95.90     41.56 o 
  -1  -4   7     3678.06     3202.53    122.40 o 
   0  -4   7      700.73      676.65     64.44 o 
   1  -4   7        1.64      -33.24     28.43 o 
   2  -4   7     4235.73     4629.50    150.35 o 
   3  -4   7     5434.01     5466.59    169.77 o 
   4  -4   7     1986.52     1686.89     75.14 o 
   5  -4   7       46.02        8.18     31.98 o 
   6  -4   7      485.68      484.51     86.72 o 
   7  -4   7     2533.33     2231.84    336.03 o 
   8  -4   7      408.71      442.19    126.26 o 
   9  -4   7       33.76       77.00    101.91 o 
  10  -4   7       47.25      -84.36     87.76 o 
  11  -4   7      535.99      862.29    194.77 o 
  12  -4   7      270.03      591.66    190.24 o 
  13  -4   7        0.52       53.22    127.39 o 
  14  -4   7        7.76       37.93    180.61 o 
  15  -4   7       29.49      119.46    185.71 o 
 -12  -3   7       94.82      -25.48    120.60 o 
 -11  -3   7      226.69      482.38    161.36 o 
 -10  -3   7        0.22      -49.26    108.14 o 
  -9  -3   7      317.52      233.83    126.26 o 
  -8  -3   7       23.71        4.53     95.12 o 
  -7  -3   7     1559.51     1126.13    185.14 o 
  -6  -3   7        6.83       41.90     69.07 o 
  -5  -3   7     6242.91     5611.40    327.25 o 
  -4  -3   7      361.17      185.71     80.96 o 
  -3  -3   7     2425.16     2668.97    187.97 o 
  -2  -3   7       10.42       27.70     33.69 o 
  -1  -3   7     8309.02     8049.96    238.72 o 
   0  -3   7     1823.54     2220.27     90.88 o 
   1  -3   7      716.32      788.63     68.58 o 
   2  -3   7     2467.74     2250.78     88.40 o 
   3  -3   7     7957.61     8443.54    239.18 o 
   4  -3   7     3274.34     3012.79    108.14 o 
   5  -3   7       13.45      -21.03     28.64 o 
   6  -3   7        0.90        2.87     40.44 o 
   7  -3   7      569.24      713.82    146.76 o 
   8  -3   7     1097.00     1504.90    188.54 o 
   9  -3   7       19.46      -82.66     78.13 o 
  10  -3   7      112.91      201.56    112.10 o 
  11  -3   7     1710.44     2027.49    279.69 o 
  12  -3   7      604.12     1037.81    225.91 o 
  13  -3   7       11.51      -33.97    133.05 o 
  14  -3   7       64.58      -19.25    151.17 o 
  15  -3   7       29.57       -7.36    197.03 o 
 -12  -2   7        0.56     -112.67    107.01 o 
 -11  -2   7      444.92      711.69    184.57 o 
 -10  -2   7       24.17     -124.84     83.23 o 
  -9  -2   7      145.06      173.82     97.95 o 
  -8  -2   7       19.09       95.12     82.66 o 
  -7  -2   7      675.97      826.05    150.04 o 
  -6  -2   7     1356.04     1606.82    156.27 o 
  -5  -2   7     1518.96     1576.81    148.34 o 
  -4  -2   7       39.19       52.65     58.88 o 
  -3  -2   7      141.27      102.48     71.34 o 
  -2  -2   7      204.15      245.24     58.32 o 
  -1  -2   7     8724.40     9142.55    261.46 o 
   0  -2   7     6468.33     7126.39    209.48 o 
   1  -2   7      198.34      182.55     36.03 o 
   2  -2   7     1593.60     1430.28     64.67 o 
   3  -2   7    13234.25    14284.88    373.63 o 
   4  -2   7       20.49       47.84     27.20 o 
   5  -2   7      345.45      538.36     85.52 o 
   6  -2   7      506.66      648.58    115.09 o 
   7  -2   7     6467.22     6146.81    196.51 o 
   8  -2   7      119.39      147.52     56.49 o 
   9  -2   7     1355.00     1252.39    140.98 o 
  10  -2   7      542.33      826.62    178.91 o 
  11  -2   7     2512.72     2491.19    242.32 o 
  12  -2   7       78.21      -75.30    119.46 o 
  13  -2   7       98.06       57.75    156.27 o 
  14  -2   7       23.80      -21.51    156.27 o 
  15  -2   7       43.22       42.46    186.84 o 
 -12  -1   7       13.34       -6.23    105.31 o 
 -11  -1   7      345.18      373.11    143.81 o 
 -10  -1   7      336.06      486.35    141.54 o 
  -9  -1   7       17.26       24.91    103.04 o 
  -8  -1   7       29.43      -68.51     77.00 o 
  -7  -1   7       84.34       42.46     69.07 o 
  -6  -1   7     3871.74     3588.44    241.19 o 
  -5  -1   7      343.64      338.57     99.65 o 
  -4  -1   7      431.90      405.95     97.38 o 
  -3  -1   7        7.58      -43.03     41.33 o 
  -2  -1   7     6874.67     5739.92    297.81 o 
  -1  -1   7     3019.07     3473.88    148.81 o 
   0  -1   7      489.26      593.52     53.67 o 
   1  -1   7     1881.85     1879.33     91.72 o 
   2  -1   7     6366.50     7564.48    211.77 o 
   3  -1   7     2033.52     1897.79     73.64 o 
   4  -1   7     3043.98     3185.77    107.80 o 
   5  -1   7       39.60       13.78     28.60 o 
   6  -1   7     2077.55     2038.81     87.86 o 
   7  -1   7     2859.22     2214.70     99.24 o 
   8  -1   7      787.94      993.76    274.60 o 
   9  -1   7       81.53        2.02     53.21 o 
  10  -1   7       16.00     -114.65     76.43 o 
  11  -1   7      556.00      685.08    173.25 o 
  12  -1   7      249.94      350.46    149.47 o 
  13  -1   7       61.26       97.38    150.60 o 
  14  -1   7       65.04     -121.73    143.24 o 
  15  -1   7       35.74        1.13    186.84 o 
  16  -1   7        1.04     -246.29    188.54 o 
 -12   0   7       46.10       -0.57    118.90 o 
 -11   0   7       35.52      -45.86     95.68 o 
 -10   0   7     1199.91     1710.99    241.19 o 
  -9   0   7       42.66       13.02     90.59 o 
  -8   0   7        6.12      -50.39     75.30 o 
  -7   0   7      496.40      682.81    130.79 o 
  -6   0   7     8699.07     9172.66    460.87 o 
  -5   0   7      358.55      506.73    113.80 o 
  -4   0   7      340.50      245.72     82.66 o 
  -3   0   7     3612.19     3641.10    217.98 o 
  -2   0   7     5911.05     6560.88    324.99 o 
  -1   0   7      340.20      441.65    102.20 o 
   0   0   7     1947.41     1873.66     95.12 o 
   1   0   7      299.64      337.66     54.96 o 
   2   0   7    18064.90    17594.64    447.41 o 
   3   0   7      856.58      832.88     50.04 o 
   4   0   7     8349.11     9992.01    270.32 o 
   5   0   7      307.18      293.19     48.29 o 
   6   0   7     9423.63    10467.65    293.87 o 
   7   0   7     4024.25     3699.16    137.10 o 
   8   0   7     2357.76     2316.61    107.85 o 
   9   0   7       92.75       96.85     58.47 o 
  10   0   7      951.89     1187.03    334.89 o 
  11   0   7     1166.79     1583.08    158.97 o 
  12   0   7      346.73      669.79    200.43 o 
  13   0   7      110.92       90.59    191.37 o 
  14   0   7       20.40      271.20    176.08 o 
  15   0   7      208.42      191.93    211.75 o 
  16   0   7        0.38      184.01    205.52 o 
 -12   1   7        1.41      -33.40    109.27 o 
 -11   1   7        0.36      -74.17    103.04 o 
 -10   1   7      681.31     1215.59    208.35 o 
  -9   1   7       18.09      -43.60     94.55 o 
  -8   1   7      360.23      495.41    125.69 o 
  -7   1   7      200.94      168.16     95.12 o 
  -6   1   7     2715.99     2768.61    198.73 o 
  -5   1   7     2047.38     1815.74    151.17 o 
  -4   1   7      580.10      706.02    117.20 o 
  -3   1   7      793.96      716.22    114.93 o 
  -2   1   7     7657.87     7071.57    342.54 o 
  -1   1   7     3923.46     3765.65    207.79 o 
   0   1   7     6665.03     6649.49    236.64 o 
   1   1   7     2491.27     2725.80    120.73 o 
   2   1   7     2393.02     2041.72     99.28 o 
   3   1   7      822.40      827.23     61.19 o 
   4   1   7    17061.35    17527.85    550.86 o 
   5   1   7      119.07      174.25     34.04 o 
   6   1   7     2937.97     2660.35    159.58 o 
   7   1   7      137.15      163.96     47.49 o 
   8   1   7     5152.25     5205.41    181.89 o 
   9   1   7      163.71      115.79     65.35 o 
  10   1   7      697.49      642.73    101.71 o 
  11   1   7        0.43      -33.65     65.60 o 
  12   1   7      494.55      731.61    204.67 o 
  13   1   7      194.95      134.18    150.04 o 
  14   1   7        5.71      142.11    163.06 o 
  15   1   7       32.54      -21.51    172.68 o 
  16   1   7       57.28      182.31    217.98 o 
 -12   2   7       23.71      -65.61     90.68 o 
 -11   2   7      453.47      550.33    155.70 o 
 -10   2   7      343.07      352.16    135.32 o 
  -9   2   7      256.42      274.60    118.33 o 
  -8   2   7       40.26       45.29     81.53 o 
  -7   2   7     1044.48     1061.59    164.76 o 
  -6   2   7     1331.12     1324.86    160.79 o 
  -5   2   7     2558.12     2011.63    154.57 o 
  -4   2   7     1064.03     1066.11    140.98 o 
  -3   2   7     1285.34     1205.39    109.27 o 
  -2   2   7     6295.77     5435.88    278.56 o 
   0   2   7      192.66      150.04     51.52 o 
   1   2   7      199.56      192.14     53.70 o 
   2   2   7     9842.64    10199.59    337.49 o 
   3   2   7      358.38      200.18     56.05 o 
   4   2   7     1202.89     1125.57     73.86 o 
   5   2   7        0.04      -28.31     23.49 o 
   6   2   7     1522.65     1388.86    169.85 o 
   7   2   7      493.32      443.74     78.94 o 
   8   2   7     1629.70     1478.21    136.73 o 
   9   2   7      287.13      318.48     84.03 o 
  10   2   7      532.30      677.72    156.83 o 
  11   2   7       19.41       77.57     92.85 o 
  12   2   7      259.92      216.28    118.90 o 
  13   2   7       66.17       20.70     91.53 o 
  14   2   7       34.45      -40.76    129.09 o 
  15   2   7        0.07     -143.24    152.87 o 
  16   2   7       87.57      282.52    193.07 o 
 -12   3   7        0.01       12.56    158.53 o 
 -11   3   7      825.70     1093.78    167.96 o 
 -10   3   7       96.55       71.55     93.60 o 
  -9   3   7     1059.73     1216.05    220.81 o 
  -8   3   7        0.83      -13.61     59.52 o 
  -7   3   7     3467.34     3542.88    387.55 o 
  -6   3   7      340.22      312.04     81.59 o 
  -5   3   7     5319.24     5630.88    237.32 o 
  -4   3   7      159.83       58.21     49.28 o 
  -3   3   7      419.99      465.39     76.18 o 
  -2   3   7        9.41       36.85     44.16 o 
  -1   3   7    11344.39    11949.92    387.60 o 
   0   3   7     3815.06     3770.72    146.13 o 
   1   3   7     4855.51     4636.73    149.67 o 
   2   3   7      589.92      863.15     78.42 o 
   3   3   7    30736.47    31446.58    941.58 o 
   4   3   7     5414.30     6320.65    353.58 o 
   5   3   7      446.66      401.26     90.02 o 
   6   3   7      848.00      878.83     96.82 o 
   7   3   7     3340.09     3427.14    160.84 o 
   8   3   7        6.44      -55.77     46.89 o 
   9   3   7       36.69        7.87     58.01 o 
  10   3   7        3.28      -50.96     78.70 o 
  11   3   7      629.73      876.44    185.71 o 
  12   3   7      640.48      666.96    168.16 o 
  13   3   7       44.45     -150.32    100.21 o 
  14   3   7       18.67      -87.76    115.50 o 
  16   3   7      146.54      451.24    189.10 o 
 -12   4   7        3.43      -81.53    197.03 o 
 -11   4   7      323.29      340.46    164.47 o 
 -10   4   7      402.68      309.87    109.31 o 
  -9   4   7      273.32      133.45     90.22 o 
  -8   4   7        3.76      -95.53     63.69 o 
  -7   4   7      828.18      766.98    214.30 o 
  -6   4   7      543.91      500.76     91.42 o 
  -5   4   7     3689.11     3985.01    185.96 o 
  -4   4   7      180.66      103.27     52.01 o 
  -3   4   7     1576.08     1269.28     84.67 o 
  -2   4   7        6.23      -19.33     35.52 o 
  -1   4   7     4290.51     3979.16    161.13 o 
   0   4   7     1702.61     1642.31    115.22 o 
   1   4   7       44.47       -6.55     27.46 o 
   2   4   7       36.02       43.79     26.07 o 
   3   4   7    12565.08    13086.39    377.60 o 
   4   4   7     1339.64     1277.24     80.00 o 
   5   4   7        8.17      -10.46     30.69 o 
   6   4   7      267.31      323.74     61.24 o 
   7   4   7      513.79      558.46    203.82 o 
   8   4   7        5.32      -33.80     44.34 o 
   9   4   7      301.74      267.97    105.03 o 
  10   4   7       87.30      -52.43     62.55 o 
  11   4   7      635.93      676.58    170.99 o 
  12   4   7       23.45       90.02    111.54 o 
  13   4   7       17.72      172.12    137.58 o 
  14   4   7       36.72       63.41    121.16 o 
  15   4   7       61.15       74.80     55.54 o 
 -12   5   7       18.34      -16.99    200.99 o 
 -11   5   7       27.56     -167.59    182.88 o 
 -10   5   7      707.78      715.13    167.59 o 
  -9   5   7      492.51      454.47    137.58 o 
  -8   5   7       24.09      -38.76     62.87 o 
  -7   5   7      757.21      895.43    146.07 o 
  -6   5   7     1816.41     1647.83    124.62 o 
  -5   5   7     1809.41     1446.48    118.05 o 
  -4   5   7       93.00       88.80     54.54 o 
  -3   5   7     2587.56     2253.82    121.99 o 
  -2   5   7      597.67      567.82     75.85 o 
  -1   5   7     5382.21     5574.28    211.03 o 
   0   5   7     1224.30     1274.65     76.50 o 
   1   5   7     2925.27     2713.45    185.42 o 
   2   5   7      148.98      146.41     35.01 o 
   3   5   7    21313.35    23246.90    589.56 o 
   4   5   7        1.51      -31.71     24.29 o 
   5   5   7        1.57      -20.44     31.61 o 
   6   5   7      220.61      255.81     65.96 o 
   7   5   7     3586.30     4048.44    179.05 o 
   8   5   7       16.03      -39.29     46.61 o 
   9   5   7       34.33      -41.93     52.84 o 
  10   5   7       14.73      -70.61     47.08 o 
  11   5   7      139.49      263.89    125.97 o 
  12   5   7       20.10      103.61    118.33 o 
  13   5   7        9.84      150.04    131.35 o 
  14   5   7        0.00      -11.32    120.03 o 
  15   5   7      195.95      101.91     80.40 o 
  16   5   7       10.75      -22.57     48.24 o 
 -11   6   7       25.50        9.06    187.97 o 
 -10   6   7     1337.08     1473.20    315.93 o 
  -9   6   7        7.12      -95.49     76.43 o 
  -8   6   7       39.61      -16.74     71.73 o 
  -7   6   7       30.81       12.83     63.22 o 
  -6   6   7     2090.13     2199.70    137.93 o 
  -5   6   7      277.84      270.66     76.29 o 
  -4   6   7      417.59      309.72     73.98 o 
  -3   6   7      485.90      520.89     79.40 o 
  -2   6   7     8190.05     9007.57    319.99 o 
  -1   6   7     4409.65     4041.50    170.51 o 
   0   6   7     4377.66     4419.66    179.69 o 
   1   6   7      231.60      266.83     53.92 o 
   2   6   7     1863.67     1629.66     91.37 o 
   3   6   7     3184.83     3770.66    129.43 o 
   4   6   7     1138.55     1043.20     95.89 o 
   5   6   7      662.30      768.39    126.80 o 
   6   6   7     1277.20     1102.14     96.53 o 
   7   6   7     1494.56     1424.71    102.69 o 
   8   6   7      126.59       62.77     70.77 o 
   9   6   7      433.13      589.19     95.03 o 
  10   6   7      170.39      216.58    148.06 o 
  11   6   7      724.75      700.36    182.31 o 
  12   6   7      344.91      247.99    153.43 o 
  13   6   7      406.58      613.74    193.07 o 
  14   6   7       41.70     -171.55    114.37 o 
  15   6   7      229.32       35.10    160.79 o 
  16   6   7       39.30      -22.76     48.94 o 
 -11   7   7       36.38     -142.11    176.08 o 
 -10   7   7     1414.25     1780.63    344.24 o 
  -9   7   7       14.54      -27.18    146.07 o 
  -8   7   7      489.50      636.23    286.77 o 
  -7   7   7       43.00      -63.98     65.44 o 
  -6   7   7     1469.50     1361.25    269.78 o 
  -5   7   7       85.91       33.74     80.11 o 
  -4   7   7       67.09        6.18     51.95 o 
  -3   7   7       15.42       13.34     45.08 o 
  -2   7   7    11692.81    13227.59    447.56 o 
  -1   7   7        6.48      -38.38     39.70 o 
   0   7   7     2679.91     2853.73    138.27 o 
   1   7   7       68.97       84.31     47.06 o 
   2   7   7     2898.90     3126.50    144.78 o 
   3   7   7       23.90       -8.88     36.16 o 
   4   7   7       78.12      160.46     37.91 o 
   5   7   7        6.19      -22.56     29.27 o 
   6   7   7     3092.92     3375.31    134.33 o 
   7   7   7      279.66      309.64     63.97 o 
   8   7   7      854.89      910.78    199.86 o 
   9   7   7       68.83      110.40     88.32 o 
  10   7   7      760.55      404.25    141.54 o 
  11   7   7      497.89      446.72    161.93 o 
  12   7   7     2183.49     1807.81    290.45 o 
  13   7   7       39.48       51.52    148.34 o 
  14   7   7       41.71      155.13    152.87 o 
  15   7   7       83.81      173.25    168.16 o 
  16   7   7       35.47       17.48     47.39 o 
 -11   8   7      109.88      -88.89    165.89 o 
 -10   8   7      815.34      400.85    224.77 o 
  -9   8   7      428.11      344.24    208.35 o 
  -8   8   7       10.77      -93.99    124.56 o 
  -7   8   7      354.44      268.93    154.00 o 
  -6   8   7      943.81     1211.26    216.00 o 
  -5   8   7     1536.09     1727.28    160.90 o 
  -4   8   7      279.63      258.35     77.42 o 
  -3   8   7       93.89       83.15    111.54 o 
  -2   8   7     3440.53     3272.00    167.02 o 
  -1   8   7     1777.01     1639.09    107.88 o 
   0   8   7     2483.62     2562.49    133.24 o 
   1   8   7     1068.15     1081.22     92.57 o 
   2   8   7     4563.13     4511.48    195.22 o 
   3   8   7     1490.57     1388.32    155.42 o 
   4   8   7     2352.15     2470.15    134.91 o 
   5   8   7       45.96        9.67     32.86 o 
   6   8   7     4749.03     4681.41    159.97 o 
   7   8   7       44.76       19.35     52.37 o 
   8   8   7     1704.77     1793.65    235.53 o 
   9   8   7        0.02      -18.68     83.23 o 
  10   8   7      478.26      329.52    147.77 o 
  11   8   7      163.68       -4.53     96.82 o 
  12   8   7      966.58      863.42    218.54 o 
  13   8   7        1.93       23.78    145.51 o 
  14   8   7        0.09     -189.10    133.05 o 
  15   8   7        3.27       61.71    172.68 o 
 -10   9   7      127.69       35.67    196.46 o 
  -9   9   7      609.65      602.98    226.47 o 
  -8   9   7        0.01     -141.54    118.33 o 
  -7   9   7       89.01      -35.67    119.46 o 
  -6   9   7      157.65       58.88    130.22 o 
  -5   9   7     2243.72     2368.47    151.95 o 
  -4   9   7        9.80       31.72     66.15 o 
  -3   9   7      143.33      122.82     65.57 o 
  -2   9   7     1412.39     1724.69    451.81 o 
  -1   9   7     2702.32     2989.83    155.13 o 
   0   9   7      958.04      909.74    195.61 o 
   1   9   7      199.12      295.57     74.20 o 
   2   9   7      346.42      385.04     77.69 o 
   3   9   7     3247.91     3227.93    164.43 o 
   4   9   7      944.22      881.11    109.09 o 
   5   9   7      311.90      133.93     64.39 o 
   6   9   7      403.53      261.85    110.40 o 
   7   9   7     1789.28     1930.12    147.65 o 
   8   9   7      700.04      543.21    101.68 o 
   9   9   7       67.26      -17.55     77.57 o 
  10   9   7        4.60      -24.91    102.48 o 
  11   9   7      198.34      -25.48    118.90 o 
  12   9   7      112.24       59.45    130.79 o 
  13   9   7        3.79     -121.16    144.38 o 
  14   9   7       28.88       41.90    155.13 o 
  15   9   7        5.56       49.26    161.93 o 
 -10  10   7       19.70      123.99    194.20 o 
  -9  10   7      361.13      202.13    191.93 o 
  -8  10   7       19.14      -92.29    145.51 o 
  -7  10   7      666.12      627.89    200.43 o 
  -6  10   7      174.96       19.25    126.82 o 
  -5  10   7     2349.10     2210.36    231.00 o 
  -4  10   7      149.12      124.31    116.92 o 
  -3  10   7     1735.93     1748.27    138.15 o 
  -2  10   7     1871.07     1799.99    272.33 o 
  -1  10   7     1441.72     1626.32    352.45 o 
   0  10   7      120.54      188.62     69.34 o 
   1  10   7      364.08      314.33     76.50 o 
   2  10   7      298.58      369.26     82.07 o 
   3  10   7      275.64      167.38     71.25 o 
   4  10   7     1882.46     1736.97    354.71 o 
   5  10   7        5.03       50.43     60.24 o 
   6  10   7      999.42     1200.21    139.32 o 
   7  10   7     1620.71     1645.23    142.59 o 
   8  10   7      184.53      125.84     89.74 o 
   9  10   7        1.83      -31.14    101.35 o 
  10  10   7       42.83        4.53    114.93 o 
  11  10   7       89.43       19.25    125.69 o 
  12  10   7       39.54      145.51    138.71 o 
  13  10   7        2.54      107.57    133.62 o 
  14  10   7       21.33      234.40    181.74 o 
  15  10   7       31.10       57.18    169.85 o 
  -9  11   7      245.56       92.85    185.14 o 
  -8  11   7       13.05      -99.08    120.60 o 
  -7  11   7        8.49     -193.63    129.09 o 
  -6  11   7     1318.95     1572.84    267.80 o 
  -5  11   7     1978.78     2003.14    222.51 o 
  -4  11   7       81.07      -69.07    118.33 o 
  -3  11   7     1322.14     2018.88    368.30 o 
  -2  11   7      242.94      438.56    269.78 o 
  -1  11   7     3074.93     2887.05    161.54 o 
   0  11   7        1.44        4.09     54.80 o 
   1  11   7        2.72      -68.83     50.05 o 
   2  11   7     1330.21     1513.52    223.07 o 
   3  11   7     4471.78     4569.76    220.38 o 
   4  11   7      146.33      152.75    131.92 o 
   5  11   7       85.25       -6.49     63.92 o 
   6  11   7      272.54      159.34     75.41 o 
   7  11   7     2809.46     2397.22    158.94 o 
   8  11   7       31.86       76.62     78.27 o 
   9  11   7       12.85      -48.49     71.45 o 
  10  11   7       52.22       83.79    120.03 o 
  11  11   7      233.36      225.34    150.04 o 
  12  11   7        2.06     -117.77     98.52 o 
  13  11   7       23.21        1.70    156.83 o 
  14  11   7        2.79      -90.59    108.71 o 
  -8  12   7       12.84      -19.82    174.38 o 
  -7  12   7       41.95     -137.02    133.05 o 
  -6  12   7      976.48     1776.10    297.81 o 
  -5  12   7       41.74     -129.09    125.69 o 
  -4  12   7      238.52      133.05    138.15 o 
  -3  12   7       77.28      -32.84    109.27 o 
  -2  12   7     3275.55     3075.15    176.04 o 
  -1  12   7     1015.88     1460.08    157.95 o 
   0  12   7     1491.01     1963.30    335.18 o 
   1  12   7      186.20      217.54    124.84 o 
   2  12   7      311.23      349.35     94.80 o 
   3  12   7     1430.08     1736.82    322.16 o 
   4  12   7      625.80      364.11     95.72 o 
   5  12   7       68.53       63.00     78.56 o 
   6  12   7       54.44      -49.30     68.68 o 
   7  12   7      670.79      569.19    124.04 o 
   8  12   7      103.29       92.49     85.80 o 
   9  12   7       42.12       43.36     91.87 o 
  10  12   7        4.87       52.38     82.38 o 
  11  12   7       47.96      129.09    139.28 o 
  12  12   7       43.11      -83.23    123.43 o 
  13  12   7       34.74        5.66    138.15 o 
  -7  13   7        5.89     -104.18    178.35 o 
  -6  13   7     1411.99     1962.38    317.06 o 
  -5  13   7       43.26     -132.49    131.35 o 
  -4  13   7       87.57       25.48    127.39 o 
  -3  13   7      105.65       18.12    114.93 o 
  -2  13   7     4588.05     4305.79    318.76 o 
  -1  13   7     1623.82     2178.66    277.99 o 
   0  13   7      296.26      354.45     97.62 o 
   1  13   7      848.11      781.80    129.46 o 
   2  13   7        2.31       22.59     70.19 o 
   3  13   7      771.05      847.34    134.11 o 
   4  13   7      301.25      307.11    101.18 o 
   5  13   7        0.45      -78.95     69.07 o 
   6  13   7      587.69      765.17    142.36 o 
   7  13   7      487.65      518.63    166.46 o 
   8  13   7       90.67      -66.61     84.56 o 
   9  13   7       63.95       37.54     89.79 o 
  10  13   7       11.78     -124.14     94.27 o 
  11  13   7       82.32      -13.59    138.15 o 
  12  13   7       27.05        1.13    140.41 o 
  13  13   7       11.33     -142.11    120.03 o 
  -6  14   7      434.60      533.91    216.85 o 
  -5  14   7      105.54       12.46    134.75 o 
  -4  14   7      269.52      318.19    152.30 o 
  -3  14   7      145.20      103.61    135.32 o 
  -2  14   7     1441.61     1744.96    256.48 o 
  -1  14   7        0.55       37.93    115.50 o 
   0  14   7      731.07      776.23    187.97 o 
   1  14   7        6.88     -134.18    101.63 o 
   2  14   7        5.98       -1.69     82.24 o 
   3  14   7      391.46      532.62    127.90 o 
   4  14   7      888.87      868.22    150.31 o 
   5  14   7       87.94       12.64     91.45 o 
   6  14   7      460.62      280.23    112.33 o 
   7  14   7       43.99       -4.62     99.67 o 
   8  14   7      208.20      100.66    101.92 o 
   9  14   7       33.23      -17.08     95.85 o 
  10  14   7       17.25        9.72    218.26 o 
  11  14   7       85.55       26.04    144.38 o 
  12  14   7       57.81       48.69    153.43 o 
  -5  15   7      221.51      116.63    169.85 o 
  -4  15   7        0.05     -151.17    128.52 o 
  -3  15   7       39.11      164.76    149.47 o 
  -2  15   7      706.94      759.25    191.37 o 
  -1  15   7       85.08       91.15    127.39 o 
   0  15   7        3.89     -141.83     94.55 o 
   1  15   7       42.75       -7.36    123.99 o 
   2  15   7      547.23      398.97    122.50 o 
   3  15   7      323.20      113.48    103.82 o 
   4  15   7      281.05      118.45    102.85 o 
   5  15   7       48.29       18.69     98.08 o 
   6  15   7      287.61      226.85    121.73 o 
   7  15   7        0.47      -63.23     94.40 o 
   8  15   7       60.62     -117.65     97.10 o 
   9  15   7        0.15        9.32    108.05 o 
  10  15   7       17.86       74.40    122.42 o 
  11  15   7        5.27      -26.08    115.03 o 
  -3  16   7       72.93       67.38    142.68 o 
  -2  16   7      167.98       36.24    139.28 o 
  -1  16   7      841.70     1016.86    227.04 o 
   0  16   7       69.29       -7.36    129.09 o 
   1  16   7      199.30      119.46    151.17 o 
   2  16   7      696.99      901.36    239.49 o 
   3  16   7      341.07      607.93    149.84 o 
   4  16   7       98.69      -21.93     92.86 o 
   5  16   7       49.36        6.57    105.66 o 
   6  16   7        0.39     -120.92    103.87 o 
   7  16   7      181.91       80.80    121.03 o 
   8  16   7       26.50     -101.47    134.18 o 
   9  16   7        3.78      -91.08    118.55 o 
  -1  17   7      428.25      411.05    195.90 o 
   0  17   7        1.71      -74.74    126.82 o 
   1  17   7        3.70       43.60    169.29 o 
   2  17   7       90.70      178.35    172.68 o 
   3  17   7      157.03       49.82    159.10 o 
   4  17   7      147.61      -15.29    161.36 o 
   5  17   7        6.56     -109.55    117.94 o 
   6  17   7       44.99       -2.00    117.77 o 
   7  17   7      329.55      434.38    149.76 o 
  -1 -14   8      234.91      383.87    191.37 o 
   0 -14   8        0.05        0.00    140.98 o 
   1 -14   8       45.16     -103.61    123.43 o 
   2 -14   8      148.56      -37.93    134.75 o 
   3 -14   8      314.17      268.93    169.85 o 
  -4 -13   8       73.67     -106.44    163.06 o 
  -3 -13   8       39.59     -152.30    146.07 o 
  -2 -13   8      415.24      511.26    208.92 o 
  -1 -13   8       52.38       11.32    131.35 o 
   0 -13   8       81.93      -30.01    134.75 o 
   1 -13   8        4.41     -100.21    111.54 o 
   2 -13   8      299.25      161.93    147.77 o 
   3 -13   8      220.36       74.74    142.11 o 
   4 -13   8      229.08      137.58    142.11 o 
   5 -13   8        3.84       -3.40    123.99 o 
   6 -13   8      218.23       91.15    144.94 o 
  -6 -12   8      244.62      282.30    129.37 o 
  -5 -12   8       40.55      -51.52    100.59 o 
  -4 -12   8       70.81       54.17    102.62 o 
  -3 -12   8       31.34      -61.71    152.30 o 
  -2 -12   8      675.25     1444.89    274.60 o 
  -1 -12   8      126.11      207.79    149.47 o 
   0 -12   8       37.76       -5.10    126.26 o 
   1 -12   8       16.46      -97.38    103.04 o 
   2 -12   8      568.25      408.21    162.49 o 
   3 -12   8       91.42      177.78    139.85 o 
   4 -12   8      187.88      177.78    134.18 o 
   5 -12   8       12.00      -49.46     82.35 o 
   6 -12   8       99.71       42.99     92.94 o 
   7 -12   8       99.49      153.37    102.54 o 
   8 -12   8      154.55       26.14    103.10 o 
  -7 -11   8      120.32       86.06    143.24 o 
  -6 -11   8      335.38      412.63    131.76 o 
  -5 -11   8       42.55        9.88     95.69 o 
  -4 -11   8      348.71      229.89    113.99 o 
  -3 -11   8       20.64       -9.12     85.99 o 
  -2 -11   8      491.21      567.31    197.03 o 
  -1 -11   8        0.42      -80.96    123.99 o 
   0 -11   8       67.10     -106.44    104.18 o 
   1 -11   8       74.15       50.39    125.13 o 
   2 -11   8     1098.42     1575.11    242.89 o 
   3 -11   8       92.42      153.66     89.27 o 
   4 -11   8      276.82      219.79     98.51 o 
   5 -11   8      130.80      137.09    108.42 o 
   6 -11   8      319.55      281.63    104.56 o 
   7 -11   8       50.89      -63.99     80.39 o 
   8 -11   8      470.70      306.77    121.73 o 
   9 -11   8        7.13      -91.64     88.28 o 
  -8 -10   8       12.09       18.12    140.41 o 
  -7 -10   8      364.42      341.41    169.85 o 
  -6 -10   8      151.62       39.73    163.34 o 
  -5 -10   8      801.21      791.42    145.02 o 
  -4 -10   8       72.61       53.10     87.13 o 
  -3 -10   8      267.84      409.98    116.72 o 
  -2 -10   8      162.99       27.71     90.02 o 
  -1 -10   8      279.89       49.82    120.03 o 
   0 -10   8      184.53      -54.92    111.54 o 
   1 -10   8      327.00      374.46     94.06 o 
   2 -10   8      949.74     1212.70    146.11 o 
   3 -10   8      768.33      948.82    137.91 o 
   4 -10   8      382.36      344.10     99.29 o 
   5 -10   8       71.13       -4.17     76.86 o 
   6 -10   8      175.41      185.71     91.96 o 
   7 -10   8      340.27      355.04    235.25 o 
   8 -10   8      478.73      247.05    104.02 o 
   9 -10   8      113.91       66.01     95.09 o 
  10 -10   8       39.27       56.30    105.43 o 
  -9  -9   8      125.11       -8.49    146.07 o 
  -8  -9   8       15.55       11.32    138.15 o 
  -7  -9   8      604.96      698.10    203.26 o 
  -6  -9   8        0.00      -95.68    100.21 o 
  -5  -9   8     1086.00     1303.43    169.85 o 
  -4  -9   8       36.21      -78.63     75.16 o 
  -3  -9   8      972.68     1344.66    310.55 o 
  -2  -9   8       62.36       24.92     75.80 o 
  -1  -9   8     2434.54     2542.02    122.31 o 
   0  -9   8       14.70      -72.85     60.43 o 
   1  -9   8       80.89      -41.24     58.49 o 
   2  -9   8      727.06      824.70    121.77 o 
   3  -9   8     2266.92     2110.58    141.92 o 
   4  -9   8      161.66      159.48     82.02 o 
   5  -9   8      594.35      629.56    228.17 o 
   6  -9   8      572.46      736.16    217.70 o 
   7  -9   8     1383.73     1376.20    423.50 o 
   8  -9   8      151.57      174.17     96.15 o 
   9  -9   8       57.70       64.12     97.50 o 
  10  -9   8      233.48      272.02    120.57 o 
  11  -9   8      124.97      208.91    125.03 o 
 -10  -8   8       46.16       78.13    170.42 o 
  -9  -8   8       87.41       57.18    140.98 o 
  -8  -8   8        2.21      -33.40    118.33 o 
  -7  -8   8       10.62      -20.38    110.97 o 
  -6  -8   8       13.66      100.78    115.50 o 
  -5  -8   8     1796.28     1878.18    159.30 o 
  -4  -8   8       28.48      -34.47     76.44 o 
  -3  -8   8      227.50      224.36     99.32 o 
  -2  -8   8     1529.24     1528.54    208.08 o 
  -1  -8   8     1058.23     1498.33    202.53 o 
   0  -8   8       31.17      -67.12     44.74 o 
   1  -8   8       44.85      -64.67     43.12 o 
   2  -8   8      279.35      244.63     80.57 o 
   3  -8   8     1229.35     1352.59    124.50 o 
   4  -8   8      425.77      359.65     91.26 o 
   5  -8   8        0.40       69.04     72.02 o 
   6  -8   8        0.22      114.94     78.70 o 
   7  -8   8     3097.95     2873.03    242.04 o 
   8  -8   8       20.22      -59.73     75.07 o 
   9  -8   8       33.02      -72.50     85.05 o 
  10  -8   8        1.84      -34.82    107.57 o 
  11  -8   8      635.19      877.58    221.38 o 
  12  -8   8        8.34       81.53    168.72 o 
 -10  -7   8       95.57       60.58    135.32 o 
  -9  -7   8        5.08      -94.55    118.90 o 
  -8  -7   8        2.71       34.54    118.90 o 
  -7  -7   8        8.32       13.02    108.14 o 
  -6  -7   8      419.61      445.58    150.60 o 
  -5  -7   8      208.58      305.17    123.99 o 
  -4  -7   8      104.47       15.51     69.14 o 
  -3  -7   8       17.94       28.49     62.10 o 
  -2  -7   8      765.42      756.18     91.25 o 
  -1  -7   8        4.43      -45.30     49.51 o 
   0  -7   8      153.72      156.58     50.27 o 
   1  -7   8      273.16      190.41     52.32 o 
   2  -7   8      660.71      776.74     80.23 o 
   3  -7   8      528.17      569.61    100.99 o 
   4  -7   8     2056.36     1984.40    131.00 o 
   5  -7   8        9.07      -58.13     58.53 o 
   6  -7   8      105.85      115.02     74.49 o 
   7  -7   8     1174.25     1451.24    157.92 o 
   8  -7   8       59.08      -75.87     70.07 o 
   9  -7   8        9.06      -57.56     71.01 o 
  10  -7   8        7.25      -47.56     88.38 o 
  11  -7   8      159.01       39.63    137.58 o 
  12  -7   8        0.03       26.04    163.06 o 
  13  -7   8       20.51      -30.57    166.46 o 
 -11  -6   8        0.05      -72.47    139.28 o 
 -10  -6   8      194.87      310.83    167.02 o 
  -9  -6   8       14.86       43.03    124.56 o 
  -8  -6   8       34.54       13.59    106.44 o 
  -7  -6   8        0.28     -123.43     96.25 o 
  -6  -6   8     1868.23     2402.30    218.54 o 
  -5  -6   8       68.73       23.78     94.55 o 
  -4  -6   8       25.15      -44.18     61.86 o 
  -3  -6   8      105.37       -2.74     50.61 o 
  -2  -6   8     4942.50     4992.90    311.26 o 
  -1  -6   8      416.83      356.68     71.13 o 
   0  -6   8      171.76      146.08     49.27 o 
   1  -6   8        0.11      -55.85     37.23 o 
   2  -6   8     3334.33     3349.45    128.95 o 
   3  -6   8     2109.71     1927.63     92.16 o 
   4  -6   8      225.18      261.88     76.10 o 
   5  -6   8       23.39      -17.66     89.74 o 
   6  -6   8      658.28      699.24    105.81 o 
   7  -6   8     1417.63     1606.37    415.01 o 
   8  -6   8      103.42      101.50     79.80 o 
   9  -6   8       24.38       16.55     78.21 o 
  10  -6   8      191.00      372.55    160.79 o 
  11  -6   8      166.92      130.22    130.22 o 
  12  -6   8        0.56       -6.23    126.26 o 
  13  -6   8       14.02        0.00    146.64 o 
 -11  -5   8       70.92      122.29    128.52 o 
 -10  -5   8      242.42      143.24    148.34 o 
  -9  -5   8      270.97      390.10    140.41 o 
  -8  -5   8        9.45      -50.96    105.88 o 
  -7  -5   8       28.69      -49.26     93.99 o 
  -6  -5   8     1912.83     2102.22    193.63 o 
  -5  -5   8      129.27      228.74    113.80 o 
  -4  -5   8      407.79      587.13    141.54 o 
  -3  -5   8       13.61       30.97     62.58 o 
  -2  -5   8     4910.40     5188.37    193.88 o 
  -1  -5   8      426.52      489.91     67.67 o 
   0  -5   8     1551.21     1398.62     77.14 o 
   1  -5   8      424.78      474.12     81.22 o 
   2  -5   8     4689.74     5149.17    170.35 o 
   3  -5   8      514.78      678.86     69.98 o 
   4  -5   8     1543.18     1598.19     83.62 o 
   5  -5   8       57.51       36.08     51.44 o 
   6  -5   8     2038.01     1990.78    126.38 o 
   7  -5   8        0.31       19.67     63.88 o 
   8  -5   8     2147.28     2258.89    238.36 o 
   9  -5   8        0.21      -76.69     68.06 o 
  10  -5   8      358.80      236.10    135.88 o 
  11  -5   8       95.43      133.62    121.73 o 
  12  -5   8      592.66      806.24    194.20 o 
  13  -5   8        3.73     -142.68    125.69 o 
  14  -5   8       70.02       73.04    161.36 o 
 -11  -4   8      339.35      635.82    199.29 o 
 -10  -4   8      141.31      152.87    118.90 o 
  -9  -4   8      380.59      329.52    149.47 o 
  -8  -4   8        1.22       -3.40    108.14 o 
  -7  -4   8      170.62       74.17    102.48 o 
  -6  -4   8      616.53      494.27    143.81 o 
  -5  -4   8      503.34      401.99    124.56 o 
  -4  -4   8      269.01      162.49     86.06 o 
  -3  -4   8      134.57       68.51     71.34 o 
  -2  -4   8     4796.91     5427.49    217.95 o 
  -1  -4   8     1232.14     1330.25     75.70 o 
   0  -4   8     1360.00     1286.51     71.38 o 
   1  -4   8      364.26      390.38     81.74 o 
   2  -4   8     3713.12     3696.86    131.94 o 
   3  -4   8     1089.16     1215.88     77.74 o 
   4  -4   8     3100.77     3209.26    118.94 o 
   5  -4   8        2.10      -12.64     33.53 o 
   6  -4   8     3460.02     3539.19    422.37 o 
   7  -4   8       65.63      104.76     68.02 o 
   8  -4   8      704.79      897.16    154.28 o 
   9  -4   8       10.46      -23.17     73.91 o 
  10  -4   8      500.63      508.99    139.28 o 
  11  -4   8        8.98        3.96    110.40 o 
  12  -4   8      285.06      224.77    161.93 o 
  13  -4   8        3.41     -183.44    134.75 o 
  14  -4   8        3.27       22.65    151.74 o 
 -12  -3   8        0.24       49.82    142.68 o 
 -11  -3   8      448.03      980.06    217.98 o 
 -10  -3   8        1.84       73.04    122.86 o 
  -9  -3   8        3.75      -55.49    100.78 o 
  -8  -3   8        5.55       -7.93     98.52 o 
  -7  -3   8      533.76      945.52    183.44 o 
  -6  -3   8       81.23       50.39     76.43 o 
  -5  -3   8     1658.85     1935.77    175.52 o 
  -4  -3   8     1165.71      875.31    150.60 o 
  -3  -3   8      991.94      844.74    142.68 o 
  -2  -3   8      311.34      432.87     75.21 o 
  -1  -3   8     7814.00     8489.13    364.01 o 
   0  -3   8      465.55      417.78     57.08 o 
   1  -3   8      379.51      271.14     47.62 o 
   2  -3   8     2006.65     1805.41     90.05 o 
   3  -3   8     3148.15     3328.60    118.57 o 
   4  -3   8      602.56      629.96     53.13 o 
   5  -3   8      288.75      281.18     46.96 o 
   6  -3   8      492.79      510.63     92.33 o 
   7  -3   8      819.58      915.44    158.53 o 
   8  -3   8     2304.12     2020.82    130.96 o 
   9  -3   8      287.75      396.06     94.12 o 
  10  -3   8      258.02      304.60    122.29 o 
  11  -3   8      564.17      786.42    189.67 o 
  12  -3   8      859.37     1289.76    242.32 o 
  13  -3   8        6.99      -23.21    156.27 o 
  14  -3   8       52.80       85.49    184.57 o 
 -12  -2   8       19.52      -44.73    120.03 o 
 -11  -2   8      544.65      873.61    199.86 o 
 -10  -2   8        0.40      -67.38     95.12 o 
  -9  -2   8      278.60      211.75    125.13 o 
  -8  -2   8      692.57      910.42    181.74 o 
  -7  -2   8     1115.15     1045.17    183.44 o 
  -6  -2   8     1127.12      848.70    157.96 o 
  -5  -2   8     2395.19     2175.26    182.88 o 
  -4  -2   8        0.04        6.79     62.28 o 
  -3  -2   8     2517.31     2124.30    168.72 o 
  -2  -2   8       17.02      -21.06     49.26 o 
  -1  -2   8    16715.32    17517.57    560.03 o 
   0  -2   8     1232.59      967.75     59.20 o 
   1  -2   8     4783.53     5074.03    171.33 o 
   2  -2   8     3430.03     4219.83    138.94 o 
   3  -2   8      686.68      695.10     76.24 o 
   4  -2   8       18.46      -20.06     26.41 o 
   5  -2   8        0.13      -43.76     29.17 o 
   6  -2   8      829.33      761.01    115.05 o 
   7  -2   8     3157.61     2856.38    114.59 o 
   8  -2   8      328.22      245.46     58.80 o 
   9  -2   8        9.68      -49.57     61.05 o 
  10  -2   8       66.60       46.43    100.78 o 
  11  -2   8      783.57      968.73    190.24 o 
  12  -2   8       26.15     -135.88    120.60 o 
  13  -2   8       31.91      -40.20    154.57 o 
  14  -2   8       34.91      -66.24    164.19 o 
 -12  -1   8      126.93      212.32    159.10 o 
 -11  -1   8      329.60      485.22    170.42 o 
 -10  -1   8      259.12      253.65    139.28 o 
  -9  -1   8        0.62        5.10     87.19 o 
  -8  -1   8      152.32      153.43     99.65 o 
  -7  -1   8     1208.87     1397.33    203.26 o 
  -6  -1   8     1915.85     2051.27    179.48 o 
  -5  -1   8     4594.01     4631.34    285.92 o 
  -4  -1   8      220.24      146.64     71.34 o 
  -3  -1   8     1700.16     1986.16    157.40 o 
  -2  -1   8     1629.98     1676.46    137.58 o 
  -1  -1   8    17316.87    18183.92    576.69 o 
   0  -1   8      233.34      310.23     58.04 o 
   1  -1   8    11637.35    11411.50    310.47 o 
   2  -1   8      485.11      605.38     55.83 o 
   3  -1   8     4490.71     4121.87    133.25 o 
   4  -1   8       90.59      172.60     62.03 o 
   5  -1   8      684.98      659.08     83.61 o 
   6  -1   8        0.13      -42.58     28.39 o 
   7  -1   8     7932.73     8582.08    262.88 o 
   8  -1   8      179.85       77.46     50.47 o 
   9  -1   8        1.43        9.17     46.96 o 
  10  -1   8        2.56     -112.67     80.96 o 
  11  -1   8      776.35     1235.97    221.38 o 
  12  -1   8        0.14      -29.44    130.22 o 
  13  -1   8       57.59       54.92    159.10 o 
 -12   0   8      156.40      104.74    131.92 o 
 -11   0   8        0.36     -104.18    110.97 o 
 -10   0   8      856.40     1053.66    211.18 o 
  -9   0   8      644.67      610.91    162.49 o 
  -8   0   8        0.01        9.06     92.29 o 
  -7   0   8        0.97      -78.70     83.79 o 
  -6   0   8     2605.61     2830.33    211.18 o 
  -5   0   8      580.81      489.74    116.07 o 
  -4   0   8      663.65      588.83    117.77 o 
  -3   0   8      277.97      190.24     75.30 o 
  -2   0   8     2036.62     1704.20    135.88 o 
  -1   0   8     1523.09     1614.26     94.78 o 
   0   0   8      651.77      708.07    226.75 o 
   1   0   8        0.36      -42.08     28.05 o 
   2   0   8    22470.97    25078.96    627.73 o 
   3   0   8     9900.31    10787.04    290.08 o 
   4   0   8     2623.20     2955.14    198.77 o 
   5   0   8      617.25      633.65     56.43 o 
   6   0   8     1468.04     1219.11     84.92 o 
   7   0   8     4888.59     5185.98    173.46 o 
   8   0   8      873.90      793.21    124.91 o 
   9   0   8      533.21      628.04     93.98 o 
  10   0   8      117.07       52.33     58.54 o 
  11   0   8     1162.69     1468.10    232.70 o 
  12   0   8      290.41      444.45    180.61 o 
  13   0   8      201.50      122.29    155.70 o 
 -12   1   8      270.29      274.03    148.34 o 
 -11   1   8       38.76       39.63     99.08 o 
 -10   1   8      673.23      651.67    163.06 o 
  -9   1   8      550.46      945.52    185.71 o 
  -8   1   8       27.08       34.54     78.70 o 
  -7   1   8      216.88       91.15     90.02 o 
  -6   1   8     1263.05      989.68    161.93 o 
  -5   1   8      172.74      114.93     80.40 o 
  -4   1   8      114.53       68.51     62.28 o 
  -3   1   8       22.95      -32.27     45.86 o 
  -2   1   8     4415.43     3752.63    220.24 o 
  -1   1   8     1114.91     1052.53    100.21 o 
   0   1   8       68.00      175.53     47.74 o 
   1   1   8       34.29       -0.08     51.52 o 
   2   1   8     7805.77     8666.75    298.68 o 
   3   1   8     3344.53     3162.57    140.57 o 
   4   1   8      102.45      102.36     47.18 o 
   5   1   8      251.65      240.49     47.67 o 
   6   1   8      342.74      293.19     90.73 o 
   7   1   8      287.16      219.61     54.60 o 
   8   1   8     1243.46     1111.41     87.01 o 
   9   1   8       33.52      -12.60     45.79 o 
  10   1   8      217.62      202.01     66.09 o 
  11   1   8      152.23      186.59    155.70 o 
  12   1   8      135.16      341.41    170.42 o 
  13   1   8        8.30      -69.07    127.96 o 
 -12   2   8      196.78      344.87    131.03 o 
 -11   2   8      332.85      384.78    152.87 o 
 -10   2   8      900.08     1189.54    193.07 o 
  -9   2   8       67.00       62.28     97.95 o 
  -8   2   8      813.47      710.55    151.74 o 
  -7   2   8      235.23      321.59    114.37 o 
  -6   2   8     2701.83     3355.74    229.30 o 
  -5   2   8     1589.89     1716.65    149.47 o 
  -4   2   8       13.09       -0.57     58.88 o 
  -3   2   8      921.95     1137.45    140.98 o 
  -2   2   8    11542.61    12332.51    552.59 o 
  -1   2   8     3362.69     3420.29    202.69 o 
   0   2   8       30.18       18.96     36.67 o 
   1   2   8     3406.20     2971.37    101.80 o 
   2   2   8    18858.18    18704.23    583.58 o 
   3   2   8     1384.85     1629.49    101.06 o 
   4   2   8     6473.39     7492.52    271.63 o 
   5   2   8        0.04      -14.01     21.54 o 
   6   2   8     2990.18     2911.08    108.81 o 
   7   2   8      500.50      635.66    184.57 o 
   8   2   8     3151.98     3186.79    130.16 o 
   9   2   8      129.96      108.00     51.89 o 
  10   2   8     1799.94     1975.30    125.42 o 
  11   2   8       69.43      -37.73     60.41 o 
  12   2   8      255.96      260.53     95.68 o 
  13   2   8        0.16       -9.29     82.24 o 
 -12   3   8       87.88       59.03    124.55 o 
 -11   3   8      508.31      472.48    139.71 o 
 -10   3   8      482.75      554.20    134.09 o 
  -9   3   8     1098.95     1516.54    179.04 o 
  -8   3   8        0.47      -60.42     66.53 o 
  -7   3   8      479.47      425.21     99.55 o 
  -6   3   8      405.34      243.46    101.35 o 
  -5   3   8     3884.01     3793.96    239.49 o 
  -4   3   8       24.37        9.80     49.04 o 
  -3   3   8     2205.02     1815.58    108.98 o 
  -2   3   8     6084.12     5317.58    209.98 o 
  -1   3   8     7877.58     6968.34    259.31 o 
   0   3   8      363.96      265.23     48.42 o 
   1   3   8       32.45        9.89     22.73 o 
   2   3   8     6269.96     5895.78    222.94 o 
   3   3   8     4422.16     4219.80    221.66 o 
   4   3   8    11498.61    12322.80    495.69 o 
   5   3   8     3633.04     3337.14    153.15 o 
   6   3   8     1268.84     1031.54    200.99 o 
   7   3   8      615.29      595.51    163.63 o 
   8   3   8     1659.09     1771.39    115.00 o 
   9   3   8        1.15      -39.69     53.53 o 
  10   3   8      373.86      307.92    179.76 o 
  11   3   8      152.14      141.82     97.38 o 
  12   3   8      737.83      746.88    132.70 o 
  13   3   8       11.62       85.49    118.33 o 
  14   3   8       92.17       66.24    113.80 o 
 -11   4   8      706.70      704.38    151.97 o 
 -10   4   8      146.85      244.59    114.26 o 
  -9   4   8       74.96       46.41     89.53 o 
  -8   4   8      112.53      -24.80     68.78 o 
  -7   4   8     1317.15     1038.34    136.83 o 
  -6   4   8      194.79      151.14     79.55 o 
  -5   4   8     3478.19     3020.71    350.18 o 
  -4   4   8      112.98      137.72     60.94 o 
  -3   4   8     2275.31     2125.12    118.89 o 
  -2   4   8     2916.42     2934.59    139.03 o 
  -1   4   8     3880.85     3637.30    155.24 o 
   0   4   8      749.87      593.33     68.58 o 
   1   4   8       95.01       63.50     28.31 o 
   2   4   8     1617.92     1364.23     61.99 o 
   3   4   8     3596.60     4004.87    170.71 o 
   4   4   8     1409.23     1322.08     85.27 o 
   5   4   8       76.09      116.23     52.09 o 
   6   4   8     2265.01     2328.59    124.30 o 
   7   4   8     1418.42     1325.08     92.49 o 
   8   4   8      707.60      765.54    170.42 o 
   9   4   8       23.85      -26.49     47.74 o 
  10   4   8      288.61      440.88     98.58 o 
  11   4   8      281.72      170.83     80.76 o 
  12   4   8       81.44       77.21     85.57 o 
  13   4   8       89.90      -16.72     85.29 o 
  14   4   8       78.96     -130.79    122.86 o 
  15   4   8       19.02     -101.91    139.28 o 
 -11   5   8      217.04       23.21    199.86 o 
 -10   5   8      343.23      457.51    125.37 o 
  -9   5   8      196.12      259.17    102.92 o 
  -8   5   8       86.40       80.67    116.92 o 
  -7   5   8      775.54      961.51    131.87 o 
  -6   5   8     2823.99     2770.70    159.16 o 
  -5   5   8     1063.65     1361.80    137.13 o 
  -4   5   8       20.96      -20.35     62.28 o 
  -3   5   8     2684.87     2789.90    215.15 o 
  -2   5   8      519.22      460.39    162.49 o 
  -1   5   8     2667.69     2120.79    155.98 o 
   0   5   8     2975.67     3414.17    198.45 o 
   1   5   8       43.89       24.89     32.85 o 
   2   5   8     4261.63     3902.44    141.24 o 
   3   5   8    22615.51    23593.08    600.62 o 
   4   5   8      889.32      881.82     72.53 o 
   5   5   8     1062.13      800.47    111.25 o 
   6   5   8        0.56      -51.36     37.70 o 
   7   5   8     3588.94     3481.46    164.88 o 
   8   5   8      496.37      640.69    191.65 o 
   9   5   8        1.92      -33.25     53.61 o 
  10   5   8       91.57       62.16     65.30 o 
  11   5   8       38.09       62.95    101.06 o 
  12   5   8       34.29      -14.55     78.05 o 
  13   5   8       12.94     -124.56    111.54 o 
  14   5   8        3.78       80.40    131.92 o 
  15   5   8      216.63       46.99    139.28 o 
 -11   6   8       50.70      -65.11    195.33 o 
 -10   6   8     1183.00      966.47    283.66 o 
  -9   6   8        7.64      -52.69     80.85 o 
  -8   6   8       29.73      -45.46     70.72 o 
  -7   6   8      392.85      311.36    112.67 o 
  -6   6   8     1775.90     1873.74    142.89 o 
  -5   6   8      264.12      227.19     78.90 o 
  -4   6   8        2.33        7.95     50.98 o 
  -3   6   8     1989.55     2029.09    119.83 o 
  -2   6   8     3553.41     3489.69    161.43 o 
  -1   6   8     3041.14     3001.00    141.92 o 
   0   6   8     1783.64     2079.23    108.09 o 
   1   6   8     1163.79     1289.27     80.42 o 
   2   6   8      128.62      140.55     46.18 o 
   3   6   8     6544.00     6872.80    207.38 o 
   4   6   8        3.87      -37.93     28.22 o 
   5   6   8      719.91      875.77     63.68 o 
   6   6   8      220.46      248.98     58.82 o 
   7   6   8     2295.00     2619.25    136.15 o 
   8   6   8       98.89      213.99     65.94 o 
   9   6   8        0.02      -20.95     52.19 o 
  10   6   8        0.93       -6.45     57.15 o 
  11   6   8       20.38       11.32     84.36 o 
  12   6   8       23.21       -9.63     98.52 o 
  13   6   8        9.84      101.91    124.56 o 
  14   6   8       42.43       -7.93    131.35 o 
  15   6   8      256.92      278.56    151.74 o 
 -11   7   8        0.15      -87.19    206.09 o 
 -10   7   8     1364.03     1251.26    311.40 o 
  -9   7   8       26.55     -131.92    139.85 o 
  -8   7   8      348.95      409.61    127.96 o 
  -7   7   8       39.12     -104.88     69.92 o 
  -6   7   8     1445.01     1839.59    284.79 o 
  -5   7   8      492.79      443.73    207.79 o 
  -4   7   8      155.81       39.84     57.23 o 
  -3   7   8      109.45       95.62     62.85 o 
  -2   7   8     3978.85     3594.45    168.63 o 
  -1   7   8      795.86     1160.14    200.43 o 
   0   7   8     1595.98     1629.69    100.12 o 
   1   7   8     2059.73     2294.52    217.70 o 
   2   7   8     2074.91     1891.20    105.76 o 
   3   7   8     4917.20     5013.86    204.78 o 
   4   7   8      261.62      308.90     69.05 o 
   5   7   8        4.79      -32.02     31.29 o 
   6   7   8     2070.44     2143.12    108.73 o 
   7   7   8     2970.72     2750.06    277.71 o 
   8   7   8      330.39      257.06     67.97 o 
   9   7   8       46.38        9.06     92.85 o 
  10   7   8        0.79      -45.86     77.57 o 
  11   7   8     1842.93     2249.99    227.04 o 
  12   7   8        0.41      -50.39    112.10 o 
  13   7   8        7.73      -37.93    127.39 o 
  14   7   8        7.55       36.80    116.63 o 
  15   7   8      115.73      -36.80    140.41 o 
  16   7   8        5.71      -52.65    168.16 o 
 -10   8   8      495.24      830.02    289.88 o 
  -9   8   8      154.01       15.29    173.82 o 
  -8   8   8       19.75       69.64    144.38 o 
  -7   8   8       17.26      -32.24     74.08 o 
  -6   8   8     1093.43     1349.07    154.13 o 
  -5   8   8       64.48      -12.15     89.74 o 
  -4   8   8      767.68      918.72    214.02 o 
  -3   8   8       12.15      -39.42     56.24 o 
  -2   8   8     5501.66     5572.98    234.80 o 
  -1   8   8       23.64      -15.95     48.02 o 
   0   8   8      979.66      991.83    107.93 o 
   1   8   8        1.88      -50.22     40.46 o 
   2   8   8     6142.51     6519.34    257.80 o 
   3   8   8      371.36      387.46     73.60 o 
   4   8   8    10225.03    10032.12    361.90 o 
   5   8   8      195.17      113.98     55.61 o 
   6   8   8     1712.12     1692.84     88.96 o 
   7   8   8      955.35      952.74    119.14 o 
   8   8   8      647.97      386.13    136.45 o 
   9   8   8       23.63      -52.09     80.40 o 
  10   8   8      440.04      109.27    112.10 o 
  11   8   8      319.03      386.70    157.40 o 
  12   8   8      137.69      118.90    143.24 o 
  13   8   8       23.52       -7.93    133.62 o 
  14   8   8        0.17     -120.03    139.85 o 
  15   8   8       20.72      200.43    156.83 o 
 -10   9   8      213.66      100.78    185.14 o 
  -9   9   8       78.78      143.24    177.78 o 
  -8   9   8        1.91        9.63    146.07 o 
  -7   9   8       97.45       15.85    137.58 o 
  -6   9   8     1417.44     1661.70    229.30 o 
  -5   9   8       23.18      -23.24     63.96 o 
  -4   9   8        9.31      -58.01     62.85 o 
  -3   9   8      305.50      281.30    155.98 o 
  -2   9   8     2535.41     2569.35    147.69 o 
  -1   9   8      491.66      427.22     86.01 o 
   0   9   8      320.55      575.52    109.56 o 
   1   9   8      544.86      409.26    130.79 o 
   2   9   8     4676.74     5242.07    226.65 o 
   3   9   8      968.90      860.42    109.08 o 
   4   9   8      821.17      961.48    296.68 o 
   5   9   8       87.51       13.31     53.41 o 
   6   9   8      798.79      754.18    109.40 o 
   7   9   8       14.74       32.13     63.36 o 
   8   9   8        3.19      -15.37     63.24 o 
   9   9   8        0.09       69.07     93.99 o 
  10   9   8      233.02      105.31    118.33 o 
  11   9   8        2.82      -35.10    111.54 o 
  12   9   8       43.47      -65.11    122.86 o 
  13   9   8       13.68      -71.90    122.86 o 
  14   9   8       86.68       66.81    157.96 o 
  15   9   8        0.24      -59.45    151.17 o 
  -9  10   8      415.20      487.48    232.70 o 
  -8  10   8        4.34     -162.49    138.15 o 
  -7  10   8      292.65      358.96    177.78 o 
  -6  10   8      245.67      101.91    141.54 o 
  -5  10   8     1941.64     2219.42    305.17 o 
  -4  10   8        4.85      -31.39     67.39 o 
  -3  10   8     1938.50     2003.96    139.31 o 
  -2  10   8     1547.26     1564.32    181.74 o 
  -1  10   8     1563.92     1833.93    358.11 o 
   0  10   8        7.43      -55.23     52.46 o 
   1  10   8     1581.97     2144.17    272.62 o 
   2  10   8     2356.03     2191.30    135.60 o 
   3  10   8     2335.43     2295.19    141.29 o 
   4  10   8     1622.51     1409.39    123.28 o 
   5  10   8      937.46     1168.63    566.46 o 
   6  10   8      563.18      410.21    107.01 o 
   7  10   8     1855.55     1565.64    139.28 o 
   8  10   8       71.87      128.95     73.33 o 
   9  10   8        0.01        1.13     96.82 o 
  10  10   8      441.52      690.74    189.10 o 
  11  10   8       31.54      -80.40    112.10 o 
  12  10   8      142.96      238.93    150.60 o 
  13  10   8        0.24     -169.85    134.18 o 
  14  10   8       62.96       35.10    153.43 o 
  15  10   8        0.14      -68.51    140.41 o 
  -8  11   8        2.51     -122.86    150.60 o 
  -7  11   8       38.18       28.31    153.43 o 
  -6  11   8        8.53      -82.66    127.96 o 
  -5  11   8     1591.77     1632.29    260.44 o 
  -4  11   8       76.21        6.79    103.04 o 
  -3  11   8     1763.53     1887.24    179.55 o 
  -2  11   8      546.55      648.04    111.95 o 
  -1  11   8     1710.77     2321.13    404.53 o 
   0  11   8       53.31      -10.70     57.62 o 
   1  11   8       67.64       28.82     60.89 o 
   2  11   8       81.04       92.05     67.61 o 
   3  11   8     2671.64     2680.25    160.61 o 
   4  11   8       20.87        8.86     65.54 o 
   5  11   8      149.14      179.23     74.90 o 
   6  11   8       26.05      -57.89     64.23 o 
   7  11   8     1327.16     1078.65    296.68 o 
   8  11   8       18.21      -52.26     66.50 o 
   9  11   8       58.97       33.05     73.42 o 
  10  11   8      161.72       82.66    127.96 o 
  11  11   8      151.17      148.34    134.75 o 
  12  11   8       73.93       31.14    123.43 o 
  13  11   8        6.80      -56.62    109.84 o 
  14  11   8        1.15      -75.87    142.11 o 
  -8  12   8       86.74      -13.02    165.89 o 
  -7  12   8      228.02      438.22    181.18 o 
  -6  12   8       80.14       31.14    135.88 o 
  -5  12   8      420.79      382.74    170.42 o 
  -4  12   8       67.47      -12.46    109.84 o 
  -3  12   8     2424.87     2196.21    217.98 o 
  -2  12   8      240.75      188.36     93.69 o 
  -1  12   8     1727.10     1909.23    441.62 o 
   0  12   8       23.27       40.93     69.22 o 
   1  12   8      459.63      331.47     95.88 o 
   2  12   8       22.53       24.35     68.46 o 
   3  12   8     2469.24     2263.99    151.50 o 
   4  12   8      194.79      177.75     95.97 o 
   5  12   8      157.30      165.60     85.04 o 
   6  12   8        0.83      -53.50     72.56 o 
   7  12   8      511.51      638.66    138.15 o 
   8  12   8      272.80      178.58     88.26 o 
   9  12   8       12.27      -11.51     81.26 o 
  10  12   8       79.00       81.53    121.16 o 
  11  12   8      199.36      108.14    144.94 o 
  12  12   8       14.74      -14.15    138.71 o 
  13  12   8        0.36       58.32    156.83 o 
  -7  13   8       14.08     -179.48    168.16 o 
  -6  13   8     1070.73      991.95    245.72 o 
  -5  13   8      136.74       77.57    146.64 o 
  -4  13   8        0.96      -44.16    110.40 o 
  -3  13   8        2.75      -77.57    101.91 o 
  -2  13   8     3178.53     3072.65    260.44 o 
  -1  13   8     2154.95     2280.85    646.58 o 
   0  13   8       58.04      141.55     88.62 o 
   1  13   8        3.23      -14.13     77.40 o 
   2  13   8      247.32      272.12     97.47 o 
   3  13   8      536.78      602.09    128.06 o 
   4  13   8       57.78      -99.18     70.66 o 
   5  13   8       53.43      -10.79     83.86 o 
   6  13   8      434.45      453.50    117.27 o 
   7  13   8      495.46      536.50    118.70 o 
   8  13   8        1.23      -46.54     83.26 o 
   9  13   8      133.08       76.74     98.80 o 
  10  13   8        8.48        8.11     91.01 o 
  11  13   8      258.23      117.20    141.54 o 
  12  13   8        0.79      -24.35    144.94 o 
  13  13   8        4.94        2.26    164.19 o 
  -6  14   8      646.05      888.90    241.76 o 
  -5  14   8       15.81     -169.85    130.22 o 
  -4  14   8       13.37      -77.57    120.60 o 
  -3  14   8       37.86       34.54    131.35 o 
  -2  14   8     1073.08     1427.34    238.36 o 
  -1  14   8       86.46      -67.38    105.31 o 
   0  14   8      149.09      206.37     96.47 o 
   1  14   8       63.24       15.36     86.25 o 
   2  14   8       57.89      -45.32     83.86 o 
   3  14   8      254.95      201.25    103.23 o 
   4  14   8      658.92      443.12    207.79 o 
   5  14   8       18.73      -88.32    113.80 o 
   6  14   8      514.00      709.21    137.79 o 
   7  14   8      345.16      354.71    117.30 o 
   8  14   8      131.96       52.84    101.54 o 
   9  14   8       34.66       40.04    102.48 o 
  10  14   8       10.82     -122.86    132.49 o 
  11  14   8      122.78      189.67    161.93 o 
  12  14   8       31.74       67.38    163.06 o 
  -4  15   8        2.15       66.24    149.47 o 
  -3  15   8       70.64      195.90    159.10 o 
  -2  15   8     1608.17     1824.79    276.86 o 
  -1  15   8       12.82       -0.57    110.97 o 
   0  15   8       52.69      -18.12    120.03 o 
   1  15   8       13.68      -74.17    109.27 o 
   2  15   8      900.56     1035.86    161.86 o 
   3  15   8       78.94       -1.34     90.90 o 
   4  15   8      949.67      867.90    212.88 o 
   5  15   8      136.17      -41.80    100.69 o 
   6  15   8      326.85      318.75    142.96 o 
   7  15   8      232.80       74.36    113.24 o 
   8  15   8       88.27      -77.16    102.40 o 
   9  15   8        6.55      -75.54    107.36 o 
  10  15   8       63.30      -57.18    140.98 o 
  11  15   8       47.11      -68.51    153.43 o 
  -3  16   8       57.27      -51.52    139.28 o 
  -2  16   8      311.18      234.40    165.32 o 
  -1  16   8      243.61       61.15    140.41 o 
   0  16   8       47.60        3.96    131.35 o 
   1  16   8        0.83      -76.43    127.96 o 
   2  16   8      601.72      733.77    214.02 o 
   3  16   8       57.47      -92.54    100.92 o 
   4  16   8      412.79      470.81    139.49 o 
   5  16   8        3.92      -29.06     99.80 o 
   6  16   8       22.88      -39.14    103.61 o 
   7  16   8       16.45      -63.29    109.23 o 
   8  16   8       61.20      -59.33    104.38 o 
   9  16   8       10.92      -54.35    154.57 o 
   0  17   8        5.26      -60.01    146.07 o 
   1  17   8       36.68      139.85    172.12 o 
   2  17   8      193.42      -78.13    158.53 o 
   3  17   8       36.21        3.40    156.27 o 
   4  17   8       75.32     -138.34    111.59 o 
   5  17   8       86.87       93.41    118.28 o 
   6  17   8        0.32     -141.73    111.28 o 
   7  17   8      196.12       29.22    126.62 o 
  -2 -13   9       88.30      117.20    170.42 o 
  -1 -13   9      219.99      197.60    188.54 o 
   0 -13   9        0.01     -174.38    135.32 o 
   1 -13   9       32.03       20.38    150.04 o 
   2 -13   9       25.38      -14.72    120.03 o 
   3 -13   9      335.47      404.25    170.42 o 
   4 -13   9        0.95     -144.38    125.13 o 
  -5 -12   9       31.12        2.82    110.14 o 
  -4 -12   9        8.56       59.45    179.48 o 
  -3 -12   9       38.59       62.28    173.25 o 
  -2 -12   9      489.56      465.40    204.96 o 
  -1 -12   9      143.46      135.32    175.52 o 
   0 -12   9        0.20      -70.77    135.88 o 
   1 -12   9       40.36       -1.70    132.49 o 
   2 -12   9      371.02      557.12    191.37 o 
   3 -12   9      285.35      421.24    165.89 o 
   4 -12   9       12.93       36.80    124.56 o 
   5 -12   9        0.14      -49.49     83.73 o 
   6 -12   9      240.57      233.24    111.52 o 
   7 -12   9      153.48       65.05    102.15 o 
  -6 -11   9      337.05      370.31    133.87 o 
  -5 -11   9        7.09     -141.13     94.09 o 
  -4 -11   9       19.63       19.20     98.86 o 
  -3 -11   9       18.87      179.48    183.44 o 
  -2 -11   9      673.87      656.20    214.58 o 
  -1 -11   9        0.02       25.48    143.81 o 
   0 -11   9        1.42        0.00    139.28 o 
   1 -11   9      172.60      132.49    143.24 o 
   2 -11   9      816.00     1106.88    220.24 o 
   3 -11   9       62.57      -28.07     79.77 o 
   4 -11   9      239.32      250.63    103.04 o 
   5 -11   9       24.41      -65.57     76.23 o 
   6 -11   9      211.81      270.92    110.36 o 
   7 -11   9       32.65      -67.62     85.54 o 
   8 -11   9      269.03       59.65    100.04 o 
   9 -11   9        0.79      -66.03     95.75 o 
  -7 -10   9      110.67      196.46    159.10 o 
  -6 -10   9      449.81      377.64    174.38 o 
  -5 -10   9      194.97       97.12    104.70 o 
  -4 -10   9        6.92       21.49     97.94 o 
  -3 -10   9        0.23      -69.36     91.15 o 
  -2 -10   9     1023.66     1461.13    188.25 o 
  -1 -10   9       31.76     -164.19    110.97 o 
   0 -10   9        2.37       -7.93    117.20 o 
   1 -10   9      127.34      -17.36     73.10 o 
   2 -10   9     1540.61     1744.51    202.98 o 
   3 -10   9        4.23      -36.44     98.80 o 
   4 -10   9      506.09      415.79    110.10 o 
   5 -10   9       40.41     -115.03    101.35 o 
   6 -10   9      590.85      544.95    243.17 o 
   7 -10   9       56.47      -33.03     78.54 o 
   8 -10   9      176.32       83.18     97.27 o 
   9 -10   9       52.31     -133.24     88.82 o 
  10 -10   9      108.87       16.78    101.48 o 
  -8  -9   9       11.72      -90.02    126.82 o 
  -7  -9   9      383.32      458.04    180.04 o 
  -6  -9   9      139.15      -45.29    111.54 o 
  -5  -9   9      840.59      929.79    332.91 o 
  -4  -9   9       37.17      -32.04     85.54 o 
  -3  -9   9      224.30      350.81    105.54 o 
  -2  -9   9      750.00      826.55    135.70 o 
  -1  -9   9      129.57       92.84     61.69 o 
   0  -9   9      467.14      320.49    169.85 o 
   1  -9   9       39.37      -48.94     70.35 o 
   2  -9   9     1019.13     1105.84    142.82 o 
   3  -9   9      740.84      776.42    129.46 o 
   4  -9   9     1505.58     1920.67    571.27 o 
   5  -9   9      884.23      887.22    166.46 o 
   6  -9   9      876.26      876.76    155.70 o 
   7  -9   9      533.51      671.73    208.92 o 
   8  -9   9      396.75      297.80    110.40 o 
   9  -9   9       14.12     -123.83     82.56 o 
  10  -9   9      197.92       39.00    165.61 o 
  11  -9   9        0.95      -19.33    101.55 o 
  -9  -8   9       16.86      -60.58    140.98 o 
  -8  -8   9        0.83       -5.10    138.71 o 
  -7  -8   9      206.31      219.68    139.85 o 
  -6  -8   9       49.66      -48.13    110.40 o 
  -5  -8   9     1001.18     1275.03    226.47 o 
  -4  -8   9       84.38      -97.69     71.64 o 
  -3  -8   9     1427.26     1664.54    140.59 o 
  -2  -8   9       71.82      -18.54     54.27 o 
  -1  -8   9      203.46      231.50     69.14 o 
   0  -8   9       73.11      -15.04     47.91 o 
   1  -8   9      804.26      745.74    250.82 o 
   2  -8   9       21.67      -40.53     61.19 o 
   3  -8   9     1289.82     1446.98    155.24 o 
   4  -8   9       96.14       55.47     72.86 o 
   5  -8   9       11.07      -48.41     67.86 o 
   6  -8   9        7.75        0.50    104.18 o 
   7  -8   9     2299.50     2353.04    207.79 o 
   8  -8   9        9.73      -42.62     86.67 o 
   9  -8   9        0.08      -31.25     88.91 o 
  10  -8   9      192.06      162.63    101.29 o 
  11  -8   9      116.97      135.86    110.60 o 
  12  -8   9      142.20      -65.11    184.57 o 
  -9  -7   9      121.19      128.52    145.51 o 
  -8  -7   9        0.29        1.13    108.71 o 
  -7  -7   9      172.17      243.46    123.99 o 
  -6  -7   9      268.91      291.58    141.54 o 
  -5  -7   9      988.31     1372.98    225.91 o 
  -4  -7   9        7.23       22.55     81.87 o 
  -3  -7   9     2247.96     2403.50    175.74 o 
  -2  -7   9      300.17      365.84     87.79 o 
  -1  -7   9       17.83      -10.86     61.14 o 
   0  -7   9      603.42      625.47     94.39 o 
   1  -7   9     2288.07     2204.86    139.49 o 
   2  -7   9     1373.68     1696.40    158.06 o 
   3  -7   9     3054.31     2899.07    164.92 o 
   4  -7   9     2297.37     1969.39    133.62 o 
   5  -7   9      379.75      221.83     88.42 o 
   6  -7   9       17.66     -136.31    110.69 o 
   7  -7   9     3480.55     3732.74    203.57 o 
   8  -7   9      343.07      374.20    103.46 o 
   9  -7   9      736.08      703.67    380.19 o 
  10  -7   9      182.85      115.31     98.88 o 
  11  -7   9      318.12      350.82    133.62 o 
  12  -7   9       39.98      -73.60    168.72 o 
 -10  -6   9      245.36      394.06    185.71 o 
  -9  -6   9       90.00       82.10    128.52 o 
  -8  -6   9        3.51     -126.54     84.36 o 
  -7  -6   9       14.35      -35.67    107.01 o 
  -6  -6   9      490.69      583.73    159.10 o 
  -5  -6   9      248.32      228.17    126.82 o 
  -4  -6   9       17.20      -58.32     87.19 o 
  -3  -6   9       34.32       -8.61     62.13 o 
  -2  -6   9       68.53       86.15     53.62 o 
  -1  -6   9     2318.55     2522.13    118.38 o 
   0  -6   9       79.99       30.86     44.77 o 
   1  -6   9      212.02      219.31     56.17 o 
   2  -6   9     3058.00     2896.62    158.53 o 
   3  -6   9     2177.79     2092.86    132.75 o 
   4  -6   9     2912.86     3043.66    167.25 o 
   5  -6   9      178.42      115.48     72.19 o 
   6  -6   9      166.86      196.29     81.82 o 
   7  -6   9     2324.27     2455.88    155.19 o 
   8  -6   9       11.56      -21.28     74.90 o 
   9  -6   9      187.02       88.04     97.38 o 
  10  -6   9        2.88      -74.18     81.72 o 
  11  -6   9      201.48      221.10    154.57 o 
  12  -6   9        2.36       31.71    140.41 o 
  13  -6   9       24.05        0.57    149.47 o 
 -10  -5   9      370.11      507.86    196.46 o 
  -9  -5   9       12.83      -52.65    122.29 o 
  -8  -5   9        0.15       40.76    116.63 o 
  -7  -5   9        0.01      -71.34     97.95 o 
  -6  -5   9      431.63      597.32    149.47 o 
  -5  -5   9        0.18       18.68     93.99 o 
  -4  -5   9       44.13      103.04     84.36 o 
  -3  -5   9      115.02       65.42     64.14 o 
  -2  -5   9     1732.32     1534.36     91.01 o 
  -1  -5   9      479.10      711.50     81.36 o 
   0  -5   9        2.54      -31.32     37.41 o 
   1  -5   9      117.69       55.36     41.97 o 
   2  -5   9     1435.32     1377.71     76.36 o 
   3  -5   9     2062.78     2129.67     99.39 o 
   4  -5   9      162.72      107.68     56.87 o 
   5  -5   9      288.95      290.87     78.88 o 
   6  -5   9      143.09       91.42     85.21 o 
   7  -5   9      401.50      701.39    196.46 o 
   8  -5   9      422.65      294.87     98.80 o 
   9  -5   9       92.77       47.42     81.74 o 
  10  -5   9        2.81      -18.58    100.78 o 
  11  -5   9      408.60      356.69    187.41 o 
  12  -5   9       62.82      -35.67    167.59 o 
 -11  -4   9      129.31      319.32    166.46 o 
 -10  -4   9      687.45      929.67    210.62 o 
  -9  -4   9      175.39       93.42    104.74 o 
  -8  -4   9        0.15      -88.32     82.66 o 
  -7  -4   9      518.96      468.23    139.28 o 
  -6  -4   9     1645.44     1784.03    238.93 o 
  -5  -4   9       35.49        9.06     86.63 o 
  -4  -4   9      125.39       20.95     84.93 o 
  -3  -4   9      929.75      625.63    142.11 o 
  -2  -4   9     3046.88     3043.98    131.27 o 
  -1  -4   9       34.65       10.40     39.08 o 
   0  -4   9      465.42      528.58     84.13 o 
   1  -4   9       27.02      -16.12     38.10 o 
   2  -4   9     8064.58     7716.62    234.92 o 
   3  -4   9      142.67      118.24     46.47 o 
   4  -4   9      810.98      753.87    167.01 o 
   5  -4   9        2.48       13.64     38.98 o 
   6  -4   9     4110.38     3739.68    190.52 o 
   7  -4   9      589.96      759.25    160.79 o 
   8  -4   9      783.24      921.76    123.86 o 
   9  -4   9      316.45      266.61     90.85 o 
  10  -4   9      892.78     1095.04    202.69 o 
  11  -4   9      371.53      387.83    189.10 o 
  12  -4   9       87.35      -40.76    145.51 o 
 -11  -3   9      262.32      213.45    152.30 o 
 -10  -3   9      238.93      401.42    152.30 o 
  -9  -3   9      184.10      107.57    134.18 o 
  -8  -3   9       64.32      180.04    112.10 o 
  -7  -3   9     1090.11     1339.58    194.20 o 
  -6  -3   9      900.28      848.14    173.25 o 
  -5  -3   9     1086.00     1088.76    181.74 o 
  -4  -3   9      139.72      106.44     81.53 o 
  -3  -3   9      605.96      878.71    147.77 o 
  -2  -3   9     3635.03     3338.19    164.92 o 
  -1  -3   9     2424.44     2271.47    104.74 o 
   0  -3   9        1.51      -33.72     31.71 o 
   1  -3   9       42.95       49.42     36.42 o 
   2  -3   9     6629.97     7255.32    220.51 o 
   3  -3   9     1079.40     1008.37     76.34 o 
   4  -3   9      867.52      959.24     90.38 o 
   5  -3   9       34.69       55.06     37.20 o 
   6  -3   9     3223.37     3365.36    127.41 o 
   7  -3   9      924.53     1138.23    107.57 o 
   8  -3   9      851.25     1175.37    131.92 o 
   9  -3   9        6.70      -53.53     58.70 o 
  10  -3   9      478.10      542.40    116.81 o 
  11  -3   9       19.57      135.32    140.41 o 
  12  -3   9      282.60      110.97    159.10 o 
 -11  -2   9      225.89      188.54    147.77 o 
 -10  -2   9       10.75       80.96    109.84 o 
  -9  -2   9        7.12      -87.76    101.91 o 
  -8  -2   9      118.43      132.49    121.73 o 
  -7  -2   9     1014.48     1149.91    203.26 o 
  -6  -2   9      155.39      104.18     92.85 o 
  -5  -2   9     1116.76     1209.92    173.25 o 
  -4  -2   9        2.16      -95.97     63.98 o 
  -3  -2   9      482.80      501.07    121.16 o 
  -2  -2   9     3981.73     4110.50    302.91 o 
  -1  -2   9     6462.45     6610.83    256.41 o 
   0  -2   9       50.49       77.23     37.24 o 
   1  -2   9       91.95       37.51     33.40 o 
   2  -2   9     2092.85     1917.16    155.89 o 
   3  -2   9     1977.35     2296.30    116.21 o 
   4  -2   9       19.39      -17.98     31.07 o 
   5  -2   9       67.56       52.17     37.48 o 
   6  -2   9     3337.26     3699.70    133.33 o 
   7  -2   9      687.66     1026.96     87.92 o 
   8  -2   9      808.77     1059.23    146.36 o 
   9  -2   9        1.49      -81.35     54.23 o 
  10  -2   9     1004.18      933.63    202.13 o 
  11  -2   9       88.88      101.35    113.24 o 
  12  -2   9      205.05      244.59    171.55 o 
 -11  -1   9       22.95       15.29    131.35 o 
 -10  -1   9      285.16      199.29    144.38 o 
  -9  -1   9       35.64       94.55    109.84 o 
  -8  -1   9      281.77      275.73    136.45 o 
  -7  -1   9     1015.06     1071.78    196.46 o 
  -6  -1   9       59.54       44.16     92.29 o 
  -5  -1   9     1596.97     1675.32    161.93 o 
  -4  -1   9      959.33     1116.50    170.99 o 
  -3  -1   9     1781.89     1534.34    144.38 o 
  -2  -1   9        0.76      -61.15     52.09 o 
  -1  -1   9     6864.69     7211.17    272.67 o 
   0  -1   9     1089.36      934.76    219.11 o 
   1  -1   9     1492.66     1215.04    165.61 o 
   2  -1   9       77.09      102.63     34.89 o 
   3  -1   9     2273.97     2206.30     89.05 o 
   4  -1   9      503.09      620.60     65.24 o 
   5  -1   9      444.26      344.99     52.00 o 
   6  -1   9      978.23     1149.57    100.97 o 
   7  -1   9     4368.81     3959.92    194.99 o 
   8  -1   9     2439.06     2203.37    103.62 o 
   9  -1   9       19.59      -61.99     58.09 o 
  10  -1   9      108.66      131.92    127.39 o 
  11  -1   9      267.01      147.21    139.85 o 
  12  -1   9      324.18      246.29    142.11 o 
 -11   0   9        6.00       33.40    108.14 o 
 -10   0   9      567.06      545.80    171.55 o 
  -9   0   9       45.15      -39.63    100.78 o 
  -8   0   9       11.35       -4.53     96.25 o 
  -7   0   9     2520.31     2979.80    234.96 o 
  -6   0   9      175.84      144.94     98.52 o 
  -5   0   9       74.02       40.76     74.74 o 
  -4   0   9      329.99      212.88     96.82 o 
  -3   0   9     4584.18     4083.85    250.82 o 
  -2   0   9     2459.34     2021.82    157.40 o 
  -1   0   9      756.73      603.11    119.18 o 
   0   0   9     1022.87     1104.44     79.32 o 
   1   0   9     1832.48     1810.48    103.46 o 
   2   0   9      560.85      506.57     93.14 o 
   3   0   9     2936.81     3112.32    108.86 o 
   4   0   9     3272.10     3377.95    147.30 o 
   5   0   9      808.88      874.51     57.34 o 
   6   0   9       36.75       41.33     33.20 o 
   7   0   9     1606.80     1520.64     78.09 o 
   8   0   9       13.04       33.96     41.83 o 
   9   0   9       26.83       65.95     64.10 o 
  10   0   9      214.25      222.07     81.16 o 
  11   0   9      453.36      382.17    163.63 o 
  12   0   9        1.10      -96.82    113.80 o 
  13   0   9       69.67       40.20    152.87 o 
 -11   1   9       40.41       27.18    105.88 o 
 -10   1   9      673.34      595.62    165.89 o 
  -9   1   9      203.18      196.46    122.86 o 
  -8   1   9       22.25      -77.57     86.06 o 
  -7   1   9     2340.91     2427.77    206.09 o 
  -6   1   9     2147.46     2318.50    193.63 o 
  -5   1   9      526.19      509.56    118.33 o 
  -4   1   9       23.98      -10.19     61.71 o 
  -3   1   9     1559.92     1519.62    137.58 o 
  -2   1   9     6716.62     7047.79    359.52 o 
  -1   1   9     3138.87     3209.67    200.99 o 
   0   1   9      103.58      181.09     50.12 o 
   1   1   9     1948.87     1439.82     96.25 o 
   2   1   9     6649.62     5983.81    228.86 o 
   3   1   9     9856.38    10023.94    345.99 o 
   4   1   9     1738.84     1727.67    104.26 o 
   5   1   9     2292.09     2537.67    103.68 o 
   6   1   9     2680.86     2971.59    109.71 o 
   7   1   9     3325.70     3272.97    251.95 o 
   8   1   9      165.36      126.39     63.39 o 
   9   1   9      214.44       79.64     75.87 o 
  10   1   9      217.96      169.24     75.78 o 
  11   1   9     1803.68     2415.80    204.41 o 
  12   1   9       48.78       -8.49    117.20 o 
  13   1   9       12.84      -57.75    143.24 o 
  14   1   9        1.73     -113.24    140.98 o 
 -11   2   9       92.26       42.94    105.02 o 
 -10   2   9      673.99      817.00    184.57 o 
  -9   2   9        1.65      -61.15     91.15 o 
  -8   2   9      575.86      707.16    171.55 o 
  -7   2   9      201.70      277.99    118.33 o 
  -6   2   9     3205.23     2738.04    207.79 o 
  -5   2   9      198.14      172.12     92.29 o 
  -4   2   9      219.05      490.88    107.57 o 
  -3   2   9       98.03      121.73     68.51 o 
  -2   2   9    11561.11    10772.12    502.77 o 
  -1   2   9       39.25       12.46     51.52 o 
   0   2   9      542.41      548.88     99.36 o 
   1   2   9     2313.47     2296.68     88.58 o 
   2   2   9     1756.44     1524.07     93.70 o 
   3   2   9     1525.40     1514.38    137.86 o 
   4   2   9     3271.29     2808.64    137.72 o 
   5   2   9        0.89        2.21     41.89 o 
   6   2   9     3595.30     3463.99    165.11 o 
   7   2   9      128.62       70.68     57.45 o 
   8   2   9     2868.03     3062.05    160.57 o 
   9   2   9      244.97      201.69     71.68 o 
  10   2   9      967.20     1148.60    139.86 o 
  11   2   9      662.05      712.87    125.75 o 
  12   2   9      438.51      321.27    104.04 o 
  13   2   9        5.45     -162.21    108.14 o 
  14   2   9       33.20     -104.74    129.65 o 
  15   2   9      127.27       88.32    160.23 o 
  16   2   9       53.69      -55.49    180.61 o 
 -11   3   9       92.48      -24.29    104.15 o 
 -10   3   9      478.54      652.26    302.91 o 
  -9   3   9      402.47      347.01    118.88 o 
  -8   3   9       73.20       80.77     90.02 o 
  -7   3   9        3.78      -28.02     69.30 o 
  -6   3   9     1087.69     1173.63    294.70 o 
  -5   3   9      381.91      300.07    103.04 o 
  -4   3   9       24.70       60.01     57.18 o 
  -3   3   9      963.98     1090.14    296.68 o 
  -2   3   9     5821.58     5451.46    218.82 o 
  -1   3   9      268.14      205.49     52.64 o 
   0   3   9      195.71      139.23     48.41 o 
   1   3   9      636.99      763.90     72.57 o 
   2   3   9     3082.08     3811.38    243.46 o 
   3   3   9        0.03      -18.07     40.62 o 
   4   3   9      227.53      192.43     56.17 o 
   5   3   9      445.02      455.97    126.54 o 
   6   3   9     1942.70     2134.22    121.88 o 
   7   3   9        8.30      -60.70     45.30 o 
   8   3   9     1152.33     1385.58    137.63 o 
   9   3   9       88.52       62.89     59.19 o 
  10   3   9      557.85      730.92    125.69 o 
  11   3   9      292.87      364.28    102.09 o 
  12   3   9      234.65      225.10     96.73 o 
  13   3   9       51.14      -99.28     84.11 o 
  14   3   9       74.82     -137.02    143.81 o 
  15   3   9       17.42     -198.16    153.43 o 
 -11   4   9      159.66      152.42    118.23 o 
 -10   4   9       94.07       19.94     97.74 o 
  -9   4   9      468.87      518.89    127.04 o 
  -8   4   9      165.71       59.00    112.39 o 
  -7   4   9     2584.07     2587.19    165.07 o 
  -6   4   9     1081.64     1547.97    152.50 o 
  -5   4   9      754.11     1160.10    129.29 o 
  -4   4   9       72.03       49.32     54.99 o 
  -3   4   9     3701.58     3384.66    164.76 o 
  -2   4   9     2375.50     2192.17    120.26 o 
  -1   4   9     3114.20     3292.32    147.93 o 
   0   4   9      899.63      742.62     65.53 o 
   1   4   9     2511.57     2369.17     92.37 o 
   2   4   9     6094.71     5688.09    172.26 o 
   3   4   9     6948.71     6765.27    258.13 o 
   4   4   9     1067.72     1264.48     94.34 o 
   5   4   9        1.16        0.39     39.25 o 
   6   4   9     4324.55     4155.38    184.76 o 
   7   4   9      125.93       10.20     50.32 o 
   8   4   9     1101.56     1253.22    389.53 o 
   9   4   9      347.66      439.43     89.18 o 
  10   4   9      637.51      641.76    242.32 o 
  11   4   9       87.34      -69.84     64.61 o 
  12   4   9      353.36      264.75    152.87 o 
  13   4   9        9.23     -102.38     76.67 o 
  14   4   9       80.56       52.16    102.20 o 
 -11   5   9      101.87       -8.49    202.13 o 
 -10   5   9       62.11       29.31    102.77 o 
  -9   5   9      293.72      359.25    120.87 o 
  -8   5   9      119.81      136.13     95.03 o 
  -7   5   9     2293.17     1811.56    169.85 o 
  -6   5   9       23.06      -52.01     60.27 o 
  -5   5   9     2890.92     2755.21    157.11 o 
  -4   5   9      291.33      209.93    184.86 o 
  -3   5   9     3998.03     3377.59    368.02 o 
  -2   5   9      350.06      379.89    127.96 o 
  -1   5   9     7989.91     8011.25    289.73 o 
   0   5   9        0.51       -7.74     38.08 o 
   1   5   9      274.23      248.55     83.23 o 
   2   5   9      452.87      399.76     50.13 o 
   3   5   9     8588.22     9060.73    257.40 o 
   4   5   9      180.64       64.40     50.59 o 
   5   5   9      263.72      354.69     83.79 o 
   6   5   9     1337.52     1445.61    109.94 o 
   7   5   9     2834.18     2684.77    141.26 o 
   8   5   9      980.70     1091.74    401.14 o 
   9   5   9        6.86      -69.94     46.63 o 
  10   5   9      384.68      331.67     90.61 o 
  11   5   9      643.94      758.01    316.78 o 
  12   5   9       11.09     -102.17     68.11 o 
  13   5   9       75.23      -91.72    116.63 o 
  14   5   9        0.43      -23.78    123.99 o 
  15   5   9       84.79      131.92    138.15 o 
 -10   6   9      330.84      332.91    208.35 o 
  -9   6   9      385.94      467.44    127.61 o 
  -8   6   9       17.55      -94.56     79.98 o 
  -7   6   9     2160.40     2232.46    191.93 o 
  -6   6   9      203.70      107.91     81.26 o 
  -5   6   9      735.12      793.16    119.18 o 
  -4   6   9      379.14      212.72     86.91 o 
  -3   6   9     1937.76     1701.01    110.98 o 
  -2   6   9       12.58      -13.90     42.68 o 
  -1   6   9     5488.53     5441.13    218.39 o 
   0   6   9        1.69      -55.29     36.86 o 
   1   6   9      311.03      254.19     74.17 o 
   2   6   9      733.42      738.01     67.50 o 
   3   6   9     4202.52     4173.74    143.26 o 
   4   6   9       68.39       63.23     40.66 o 
   5   6   9      576.56      550.09     64.27 o 
   6   6   9      262.70      272.09    112.39 o 
   7   6   9     3147.19     3185.40    225.62 o 
   8   6   9      114.59       46.80     80.11 o 
   9   6   9       19.99       -6.88     52.89 o 
  10   6   9      157.26      208.30     72.42 o 
  11   6   9       14.19       -0.57    107.57 o 
  12   6   9        4.23      -71.90    107.01 o 
  13   6   9        2.43     -145.22     96.82 o 
  14   6   9       22.60      -23.78    131.35 o 
  15   6   9       51.76     -121.73    131.35 o 
  16   6   9       24.15     -114.37    143.24 o 
 -10   7   9      639.76      726.41    262.71 o 
  -9   7   9      284.99      279.13    199.86 o 
  -8   7   9       76.50      -67.64     97.67 o 
  -7   7   9        0.74      -19.16     79.16 o 
  -6   7   9     1395.97     1803.61    579.20 o 
  -5   7   9      959.24     1079.32    136.14 o 
  -4   7   9        9.61      -16.72     54.67 o 
  -3   7   9      508.63      520.01     94.76 o 
  -2   7   9     1707.77     1680.74    108.09 o 
  -1   7   9     1536.62     1444.64     99.28 o 
   0   7   9       26.91       -7.33     43.60 o 
   1   7   9     1324.87     1394.79    253.93 o 
   2   7   9      258.79      227.76     60.95 o 
   3   7   9     2889.81     2849.78    138.70 o 
   4   7   9       21.53      -39.69     31.55 o 
   5   7   9       46.02       24.16     37.21 o 
   6   7   9      405.67      389.06     66.75 o 
   7   7   9     3734.56     3452.69    238.08 o 
   8   7   9      108.10      182.94     66.59 o 
   9   7   9       49.83       44.73     90.59 o 
  10   7   9       61.11       40.20     98.52 o 
  11   7   9      318.27      305.74    159.66 o 
  12   7   9       47.85      -58.88    114.37 o 
  13   7   9        0.11      -23.21    122.29 o 
  14   7   9        0.22      -15.29    130.79 o 
  15   7   9        8.99       31.14    135.88 o 
 -10   8   9      335.23      244.02    207.22 o 
  -9   8   9       39.70      101.35    174.38 o 
  -8   8   9       33.76      174.95    160.79 o 
  -7   8   9        3.11     -112.89     91.72 o 
  -6   8   9     2265.67     1992.19    143.65 o 
  -5   8   9       31.16        0.11     70.59 o 
  -4   8   9       54.41       57.86     66.25 o 
  -3   8   9      201.77       83.79     69.26 o 
  -2   8   9     3440.40     3527.77    270.07 o 
  -1   8   9      469.26      563.16     94.29 o 
   0   8   9      124.36       87.42     56.19 o 
   1   8   9     1552.70     1372.25    144.38 o 
   2   8   9     3974.21     4742.75    479.55 o 
   3   8   9     2349.77     2292.43    133.62 o 
   4   8   9      634.77      707.97    144.94 o 
   5   8   9      854.93      949.85     81.89 o 
   6   8   9      377.99      441.46     62.10 o 
   7   8   9      825.32     1205.96    183.44 o 
   8   8   9       19.35      -35.10     91.15 o 
   9   8   9       30.62      -52.65     93.42 o 
  10   8   9       41.69        3.40    108.14 o 
  11   8   9      229.26      216.28    119.46 o 
  12   8   9        0.51     -163.91    109.27 o 
  13   8   9       15.28       10.76    106.44 o 
  14   8   9        5.62      -79.83    130.22 o 
  15   8   9       19.00       60.58    152.30 o 
  -9   9   9       25.29     -229.30    152.87 o 
  -8   9   9        9.07     -161.36    126.82 o 
  -7   9   9       49.50       28.31    141.54 o 
  -6   9   9     4884.29     5317.68    256.88 o 
  -5   9   9        0.12      -25.91     71.68 o 
  -4   9   9      376.84      392.06     97.88 o 
  -3   9   9        1.95      -43.65     59.95 o 
  -2   9   9     3503.92     3703.98    187.16 o 
  -1   9   9        0.14       40.18     62.75 o 
   0   9   9       74.81        7.52     55.91 o 
   1   9   9      142.93      135.45     64.29 o 
   2   9   9    10521.54    11620.13    417.35 o 
   3   9   9      922.79      744.75    118.90 o 
   4   9   9     1405.34     1381.46    182.03 o 
   5   9   9      156.64      196.34     65.01 o 
   6   9   9     1965.21     1831.50    138.41 o 
   7   9   9      517.12      446.47    124.28 o 
   8   9   9        3.51     -102.76     68.51 o 
   9   9   9        1.83     -107.01     91.15 o 
  10   9   9      872.13      700.93    182.88 o 
  11   9   9      183.87       77.00    122.86 o 
  12   9   9       65.24      154.00    135.32 o 
  13   9   9        6.63      -99.08    117.77 o 
  14   9   9      125.08       30.57    143.24 o 
  15   9   9       96.51      120.60    159.10 o 
  -8  10   9        0.65     -108.14    145.51 o 
  -7  10   9       63.85      251.38    163.63 o 
  -6  10   9     1400.12     1510.56    270.63 o 
  -5  10   9      454.90      779.54    318.48 o 
  -4  10   9        5.51      -61.42     71.54 o 
  -3  10   9      191.91       81.68     77.05 o 
  -2  10   9      889.19     1529.70    279.98 o 
  -1  10   9      529.90      669.71    183.16 o 
   0  10   9      543.14      698.58    106.94 o 
   1  10   9        7.81       -5.24     60.53 o 
   2  10   9     2061.67     2317.78    140.88 o 
   3  10   9      657.80      637.68    122.01 o 
   4  10   9     1887.07     1566.38    328.38 o 
   5  10   9       70.09        0.27     54.95 o 
   6  10   9      326.36      279.66     82.03 o 
   7  10   9      104.97      -30.13     58.46 o 
   8  10   9      443.10      680.55    178.35 o 
   9  10   9       27.06      -42.46     87.76 o 
  10  10   9      439.74      251.38    133.62 o 
  11  10   9       10.54     -117.20    109.84 o 
  12  10   9      238.83      199.86    154.00 o 
  13  10   9        0.20      -79.83    117.20 o 
  14  10   9       51.68       88.32    146.64 o 
  -8  11   9       12.44      -66.24    159.66 o 
  -7  11   9      247.87      224.21    161.93 o 
  -6  11   9      743.59      866.82    215.15 o 
  -5  11   9      201.48     -140.98    104.18 o 
  -4  11   9        6.87      -99.68     85.67 o 
  -3  11   9      392.36      387.65    108.39 o 
  -2  11   9      318.22      302.85    142.96 o 
  -1  11   9      270.62      154.48     76.66 o 
   0  11   9        0.40      -40.57     66.50 o 
   1  11   9      118.83       81.91     73.77 o 
   2  11   9     1168.26     1361.93    148.60 o 
   3  11   9       32.07       10.76     64.54 o 
   4  11   9      186.91       76.78     70.72 o 
   5  11   9      404.49      244.49     85.07 o 
   6  11   9      477.02      621.50    111.54 o 
   7  11   9      122.13      151.74    117.20 o 
   8  11   9       54.31       58.32    115.50 o 
   9  11   9        0.49       13.59    101.91 o 
  10  11   9      246.45       24.35     97.95 o 
  11  11   9       23.43       93.42    128.52 o 
  12  11   9       47.72      -13.02    130.79 o 
  13  11   9        0.15       -6.79    133.05 o 
  14  11   9        0.71     -103.61    137.58 o 
  -7  12   9      536.76      480.12    194.20 o 
  -6  12   9       26.12       66.24    148.34 o 
  -5  12   9      922.41     1037.24    244.59 o 
  -4  12   9       36.48     -101.35    127.96 o 
  -3  12   9     1551.70     2034.28    210.05 o 
  -2  12   9      159.72      141.65     89.52 o 
  -1  12   9     2390.09     2396.50    190.52 o 
   0  12   9      193.16      256.16    154.57 o 
   1  12   9     2226.16     2551.01    167.31 o 
   2  12   9      778.53      917.79    176.36 o 
   3  12   9     1470.74     2045.37    338.29 o 
   4  12   9      154.52       14.49     72.46 o 
   5  12   9      391.51      308.52    206.37 o 
   6  12   9        3.53      -59.46     64.62 o 
   7  12   9      379.57      357.26    147.77 o 
   8  12   9      265.79      154.57    135.88 o 
   9  12   9       32.87      -52.65    107.01 o 
  10  12   9       82.87      -89.46    111.54 o 
  11  12   9      285.61      338.01    168.72 o 
  12  12   9       22.35       53.79    153.43 o 
  13  12   9        5.93      140.41    171.55 o 
  -6  13   9      432.51      305.74    195.90 o 
  -5  13   9      208.73      254.21    169.85 o 
  -4  13   9       63.86        9.63    142.68 o 
  -3  13   9      151.10       73.60    117.20 o 
  -2  13   9      494.90      338.01    143.24 o 
  -1  13   9     1749.19     2091.29    468.80 o 
   0  13   9      296.78      272.95    103.91 o 
   1  13   9      880.41      923.63    138.97 o 
   2  13   9      144.05      206.00     98.91 o 
   3  13   9      758.20      707.58    134.71 o 
   4  13   9      163.18      176.30     95.19 o 
   5  13   9        9.01       30.46     80.40 o 
   6  13   9       32.58      -86.63    110.40 o 
   7  13   9      635.89      734.33    204.39 o 
   8  13   9       19.99       93.42    123.99 o 
   9  13   9        2.98      -63.41    115.50 o 
  10  13   9        0.15     -139.28     97.38 o 
  11  13   9      374.42      398.02    174.38 o 
  12  13   9        3.30      -19.82    119.46 o 
  13  13   9        0.04      -27.74    151.17 o 
  -5  14   9      244.49      462.57    182.88 o 
  -4  14   9       18.54      -76.43    118.90 o 
  -3  14   9       93.16      155.13    142.11 o 
  -2  14   9      423.16      555.99    180.61 o 
  -1  14   9      514.33      583.16    167.59 o 
   0  14   9       11.36      -78.68     85.57 o 
   1  14   9      193.83      221.40    102.50 o 
   2  14   9      694.81     1044.82    158.16 o 
   3  14   9      986.32     1382.03    183.15 o 
   4  14   9       41.53     -123.29    102.76 o 
   5  14   9       14.49      -62.83     82.92 o 
   6  14   9       78.78        6.23    127.96 o 
   7  14   9      800.83      590.52    185.71 o 
   8  14   9        0.13       11.89    122.29 o 
   9  14   9        4.39      -79.27    134.75 o 
  10  14   9        0.03      -87.76    131.35 o 
  11  14   9      163.56      234.96    151.74 o 
  12  14   9        0.52        9.63    156.83 o 
  -4  15   9        0.38      -48.69    138.15 o 
  -3  15   9       89.69       -5.10    135.88 o 
  -2  15   9     1026.47     1317.50    242.89 o 
  -1  15   9       24.52     -174.95    116.63 o 
   0  15   9       99.66       69.64    123.43 o 
   1  15   9      140.69       17.64     97.05 o 
   2  15   9     2002.43     2454.42    236.18 o 
   3  15   9      343.43      441.23    290.73 o 
   4  15   9      114.80       73.64    102.13 o 
   5  15   9       90.25       80.40    128.52 o 
   6  15   9        1.04     -123.43    114.93 o 
   7  15   9      174.75       49.82    155.70 o 
   8  15   9       29.76       -9.63    151.74 o 
   9  15   9        9.07     -141.54    129.65 o 
  10  15   9       66.28     -140.98    129.65 o 
  -2  16   9      478.45      375.38    193.63 o 
  -1  16   9       31.88      -40.20    127.96 o 
   0  16   9       17.63      -35.10    138.15 o 
   1  16   9        1.78       49.82    156.27 o 
   2  16   9      793.84      964.72    176.36 o 
   3  16   9       14.09      -48.08    104.21 o 
   4  16   9       73.04      -88.32    133.05 o 
   5  16   9       63.15       96.82    144.38 o 
   6  16   9        3.45      -44.73    154.00 o 
   7  16   9       43.85       -7.93    148.91 o 
   8  16   9       58.40      -38.50    157.40 o 
   9  16   9       12.41     -191.37    143.81 o 
   1  17   9       36.25     -120.60    144.94 o 
   2  17   9      573.26      640.35    217.98 o 
   4  17   9       36.89       35.67    169.85 o 
   5  17   9       25.10      -29.44    170.99 o 
   6  17   9      171.61      138.71    178.35 o 
  -3 -12  10      176.81      332.91    217.98 o 
  -2 -12  10      105.29      160.79    191.37 o 
  -1 -12  10      201.08      114.93    188.54 o 
   0 -12  10       22.43      -32.27    154.00 o 
   1 -12  10       92.76      398.02    182.31 o 
   2 -12  10      115.25       87.19    161.36 o 
   3 -12  10      496.41      400.85    174.95 o 
   4 -12  10       15.57      -91.72    122.86 o 
   5 -12  10       67.24      -10.55     97.88 o 
  -5 -11  10        6.48       16.10    115.16 o 
  -4 -11  10        3.89      -99.09     87.85 o 
  -3 -11  10       40.95       40.20    173.82 o 
  -2 -11  10      192.99      165.32    176.08 o 
  -1 -11  10      120.41       71.34    160.79 o 
   0 -11  10       46.75       52.65    179.48 o 
   1 -11  10      126.67      391.80    176.65 o 
   2 -11  10      223.32      216.85    148.34 o 
   3 -11  10      173.49      268.46    102.01 o 
   4 -11  10       33.07      -36.45     84.99 o 
   5 -11  10       12.54      -14.80     92.17 o 
   6 -11  10       64.86       69.27     90.88 o 
   7 -11  10      223.16      112.34    308.00 o 
   8 -11  10       54.59      -51.52    151.17 o 
  -6 -10  10      130.75       -5.66    140.41 o 
  -5 -10  10       26.96       -7.98     96.68 o 
  -4 -10  10       32.25       -9.17     92.22 o 
  -3 -10  10      131.04       29.71    131.07 o 
  -2 -10  10      723.55      450.68    215.71 o 
  -1 -10  10      156.99       69.07    160.79 o 
   0 -10  10        2.66      -76.43    140.98 o 
   1 -10  10        4.72       59.81     79.64 o 
   2 -10  10      993.65     1259.44    262.42 o 
   3 -10  10      125.98       82.28     84.02 o 
   4 -10  10        0.13     -109.03     76.27 o 
   5 -10  10       23.00     -127.91     85.27 o 
   6 -10  10      545.38      541.38    122.75 o 
   7 -10  10      216.14      140.70    104.61 o 
   8 -10  10       52.33        5.66    151.17 o 
   9 -10  10        2.80      -29.44    142.11 o 
  -7  -9  10       60.64     -139.85    127.39 o 
  -6  -9  10      144.27      256.48    151.17 o 
  -5  -9  10      382.90      480.69    169.29 o 
  -4  -9  10      127.35      198.44    108.17 o 
  -3  -9  10      184.73      378.98    120.22 o 
  -2  -9  10     1054.21     1232.66    378.77 o 
  -1  -9  10      113.05      176.82    100.21 o 
   0  -9  10      151.38      120.87     86.18 o 
   1  -9  10        2.13     -101.68     68.69 o 
   2  -9  10     1098.10     1637.35    175.60 o 
   3  -9  10       26.32       15.65     88.89 o 
   4  -9  10       24.33        8.56     93.14 o 
   5  -9  10        0.56      -92.97     80.61 o 
   6  -9  10      802.38     1011.26    189.95 o 
   7  -9  10       98.35      218.76    117.77 o 
   8  -9  10      148.98       30.01    139.28 o 
   9  -9  10        0.14      -66.81    143.24 o 
  10  -9  10      109.87       80.96    162.49 o 
  -8  -8  10       61.04      -34.54    140.41 o 
  -7  -8  10      232.30      366.32    158.53 o 
  -6  -8  10      201.41      184.57    140.41 o 
  -5  -8  10      459.40      472.76    163.06 o 
  -4  -8  10       95.54       30.33     89.38 o 
  -3  -8  10      463.34      614.49    128.42 o 
  -2  -8  10     1824.88     2916.27    233.06 o 
  -1  -8  10     1257.20     1702.16    217.47 o 
   0  -8  10      212.35      141.07     83.69 o 
   1  -8  10       90.19       71.80     77.21 o 
   2  -8  10     1655.18     1727.38    130.95 o 
   3  -8  10      162.01      157.63     83.51 o 
   4  -8  10       94.61       48.41     81.67 o 
   5  -8  10      284.73      235.97     97.80 o 
   6  -8  10     1692.83     1673.06    149.05 o 
   7  -8  10      195.30      162.20     99.55 o 
   8  -8  10      241.04       75.30    132.49 o 
   9  -8  10       34.87      -51.52    140.41 o 
  10  -8  10      318.48       70.77    172.68 o 
  11  -8  10        0.11     -129.65    152.87 o 
  -8  -7  10        0.02      -27.74    130.79 o 
  -7  -7  10      333.25      470.49    176.08 o 
  -6  -7  10       42.54      163.63    130.79 o 
  -5  -7  10      491.85      951.18    184.01 o 
  -4  -7  10      190.39       64.54    110.40 o 
  -3  -7  10     1501.31     2101.10    197.01 o 
  -2  -7  10        0.10      -70.07     53.73 o 
  -1  -7  10     1470.51     1717.33    102.86 o 
   0  -7  10      570.15      768.33     96.27 o 
   1  -7  10      780.68      954.64    116.65 o 
   2  -7  10       92.41        2.42     77.85 o 
   3  -7  10     2089.75     2381.54    150.89 o 
   4  -7  10      130.52      109.51     81.75 o 
   5  -7  10       56.81       59.81     75.77 o 
   6  -7  10      561.25      656.82    116.07 o 
   7  -7  10     1744.21     1687.78    285.92 o 
   8  -7  10      564.50      519.19    192.50 o 
   9  -7  10      353.36      437.66    172.12 o 
  10  -7  10      195.14       44.16    164.76 o 
  11  -7  10      371.18      336.88    181.74 o 
  12  -7  10      125.54      112.67    177.21 o 
  -9  -6  10        4.46       29.44    133.05 o 
  -8  -6  10       12.30      -79.83    122.29 o 
  -7  -6  10      285.90      253.08    139.85 o 
  -6  -6  10      164.94       67.38    113.24 o 
  -5  -6  10       67.15      104.74    113.24 o 
  -4  -6  10       73.60       41.33     95.12 o 
  -3  -6  10      240.10       95.82     81.90 o 
  -2  -6  10       51.20       77.67     58.38 o 
  -1  -6  10     1345.76     1501.44    122.96 o 
   0  -6  10       71.98       55.10     51.25 o 
   1  -6  10     1705.77     1454.95    101.63 o 
   2  -6  10     1970.94     1905.73     99.39 o 
   3  -6  10     1011.93     1129.56    136.28 o 
   4  -6  10       81.05       74.05     70.01 o 
   5  -6  10        3.02      -86.20     57.47 o 
   6  -6  10       12.64      -20.22     69.08 o 
   7  -6  10      159.34      -67.94    123.99 o 
   8  -6  10      161.43      170.99    144.38 o 
   9  -6  10       96.02      161.36    156.27 o 
  10  -6  10       27.00       58.32    151.74 o 
  11  -6  10      544.63      366.32    182.88 o 
  12  -6  10        0.61      177.78    156.27 o 
  13  -6  10       19.43     -140.98    154.00 o 
  -9  -5  10        7.28       44.16    132.49 o 
  -8  -5  10       63.24      126.82    132.49 o 
  -7  -5  10      227.68      282.52    134.75 o 
  -6  -5  10      733.91      529.38    163.06 o 
  -5  -5  10       72.17       26.04    100.21 o 
  -4  -5  10       30.80      -52.09     90.02 o 
  -3  -5  10     1174.61      904.19    176.08 o 
  -2  -5  10     1041.03     1188.26    169.25 o 
  -1  -5  10     1554.48     1473.16    103.94 o 
   0  -5  10       89.35       32.89     46.94 o 
   1  -5  10      790.07     1256.65    228.53 o 
   2  -5  10     2823.98     2852.56    122.01 o 
   3  -5  10       23.64       12.83     49.73 o 
   4  -5  10       57.16      103.98     65.83 o 
   5  -5  10      646.75      901.99    142.39 o 
   6  -5  10      358.64      381.60    151.17 o 
   7  -5  10      705.81      845.30    208.92 o 
   8  -5  10      374.18      365.19    159.66 o 
   9  -5  10      244.62       77.00    138.15 o 
  10  -5  10       13.31      -37.37    128.52 o 
  11  -5  10      815.12      676.02    220.24 o 
  12  -5  10       11.12      -75.30    138.71 o 
  13  -5  10        7.17      -11.32    179.48 o 
 -10  -4  10      610.32      679.41    199.29 o 
  -9  -4  10       44.85        0.00    120.03 o 
  -8  -4  10       76.55      -24.91    110.97 o 
  -7  -4  10       65.67       15.85    110.97 o 
  -6  -4  10      758.36     1015.16    198.16 o 
  -5  -4  10        1.95       17.55     94.55 o 
  -4  -4  10        0.04      -34.54     87.76 o 
  -3  -4  10       55.28      101.35     93.42 o 
  -2  -4  10     3283.25     3446.44    176.46 o 
  -1  -4  10      526.66      689.95     83.05 o 
   0  -4  10      605.34      635.46     92.30 o 
   1  -4  10      820.77      936.22     89.16 o 
   2  -4  10     3912.47     4295.20    161.91 o 
   3  -4  10      800.32     1152.71     95.91 o 
   4  -4  10       28.74       64.24     45.56 o 
   5  -4  10       83.04      118.41     66.58 o 
   6  -4  10     1601.72     1762.51    193.63 o 
   7  -4  10     1922.31     1986.72    247.99 o 
   8  -4  10      753.03      712.82    191.37 o 
   9  -4  10        4.74      -47.56    115.50 o 
  10  -4  10       13.49       15.29    123.99 o 
  11  -4  10      372.59      390.66    181.18 o 
  12  -4  10       56.43      -65.68    141.54 o 
  13  -4  10        7.85     -116.07    154.00 o 
  14  -4  10       20.40       70.77    204.39 o 
 -10  -3  10      516.18     1002.14    233.83 o 
  -9  -3  10      116.27      252.52    131.35 o 
  -8  -3  10      228.32      295.55    137.58 o 
  -7  -3  10      105.14      109.27    124.56 o 
  -6  -3  10      464.59      501.07    147.21 o 
  -5  -3  10       83.37      155.13     92.85 o 
  -4  -3  10       44.01       37.37     87.76 o 
  -3  -3  10        1.76     -107.01     71.34 o 
  -2  -3  10     2659.77     2809.23    153.95 o 
  -1  -3  10      322.10      213.90     67.84 o 
   0  -3  10      354.57      482.97     67.04 o 
   1  -3  10      121.60       60.04     43.73 o 
   2  -3  10     5205.25     4793.36    175.46 o 
   3  -3  10      103.30      130.04     46.48 o 
   4  -3  10      819.89     1016.71     75.93 o 
   5  -3  10      196.56      341.09     79.17 o 
   6  -3  10     1374.72     1521.56    152.02 o 
   7  -3  10     1440.79     1579.07    254.21 o 
   8  -3  10       78.28       98.52     95.12 o 
   9  -3  10      118.00      241.76    127.39 o 
  10  -3  10       93.07      -62.28    123.43 o 
  11  -3  10       60.13      -39.63    114.93 o 
  12  -3  10      155.28      255.91    178.35 o 
  13  -3  10       18.61      -35.67    154.57 o 
  14  -3  10       35.95      -80.40    180.61 o 
 -10  -2  10       86.37      200.43    134.18 o 
  -9  -2  10        1.39       -6.79     96.82 o 
  -8  -2  10       95.47      130.22    104.74 o 
  -7  -2  10     1619.10     2026.92    261.57 o 
  -6  -2  10      581.51      570.71    154.57 o 
  -5  -2  10      957.16     1097.82    188.54 o 
  -4  -2  10        1.50      -70.77     62.28 o 
  -3  -2  10     1379.64     1679.85    190.24 o 
  -2  -2  10     1725.18     1698.54    155.13 o 
  -1  -2  10      385.30      388.48     77.83 o 
   0  -2  10      144.31       76.97     50.37 o 
   1  -2  10     1197.15     1081.74     86.43 o 
   2  -2  10     3783.85     4135.23    149.30 o 
   3  -2  10      760.07      791.90     71.69 o 
   4  -2  10      559.50      679.47     95.06 o 
   5  -2  10      248.98      181.09     61.40 o 
   6  -2  10     2816.83     2665.44    146.38 o 
   7  -2  10       57.11      -41.90     53.73 o 
   8  -2  10     1216.62     1375.81    240.06 o 
   9  -2  10      184.02      202.13    139.85 o 
  10  -2  10     1559.30     1952.75    294.41 o 
  11  -2  10       14.45      -77.57    117.20 o 
  12  -2  10      242.82      340.27    158.53 o 
  13  -2  10        4.59     -110.97    154.00 o 
  14  -2  10      155.33       42.46    173.82 o 
  15  -2  10        2.19      -88.32    138.15 o 
 -10  -1  10       51.91       56.62    133.62 o 
  -9  -1  10      461.65      856.63    183.44 o 
  -8  -1  10       91.53       98.52    114.93 o 
  -7  -1  10     1970.87     2175.26    206.09 o 
  -6  -1  10       94.61      -88.32     77.57 o 
  -5  -1  10      288.49      346.50    118.33 o 
  -4  -1  10      618.08      835.68    159.66 o 
  -3  -1  10      793.47      890.03    160.23 o 
  -2  -1  10        2.09      -58.32     56.62 o 
  -1  -1  10     4185.08     3522.80    168.03 o 
   0  -1  10       99.48       69.26     47.14 o 
   1  -1  10     3115.51     3084.86    148.86 o 
   2  -1  10     1217.55     1219.93     97.06 o 
   3  -1  10     5156.76     5386.24    256.76 o 
   4  -1  10       10.61      -55.57     40.63 o 
   5  -1  10       49.91       89.25     52.19 o 
   6  -1  10     1260.30     1253.43    127.83 o 
   7  -1  10     1713.24     1930.18    123.19 o 
   8  -1  10       56.75       75.46     59.83 o 
   9  -1  10        4.32      -73.60     97.38 o 
  10  -1  10      125.36       73.04    123.99 o 
  11  -1  10      187.63      -35.10    125.13 o 
  12  -1  10      105.22      129.09    152.87 o 
  13  -1  10       12.58      -73.04    136.45 o 
  14  -1  10       36.15      -48.69    161.93 o 
  15  -1  10       57.23       -2.26    205.52 o 
 -10   0  10      173.36       18.68    115.50 o 
  -9   0  10      409.43      437.09    156.27 o 
  -8   0  10        1.70        7.93     96.25 o 
  -7   0  10     2203.13     2183.75    203.82 o 
  -6   0  10      811.99      781.33    169.85 o 
  -5   0  10      612.50      324.42    118.33 o 
  -4   0  10     1303.84      919.47    161.36 o 
  -3   0  10     2421.14     2701.24    201.56 o 
  -2   0  10        0.31       14.72     70.21 o 
  -1   0  10     7366.83     7279.20    280.68 o 
   0   0  10        2.63      -44.52     49.54 o 
   1   0  10     2348.93     2241.03    122.29 o 
   2   0  10     1312.02     1038.08    187.69 o 
   3   0  10    13209.19    13839.70    461.08 o 
   4   0  10      431.39      577.98    114.37 o 
   5   0  10     1423.62     1555.13    104.84 o 
   6   0  10     4794.08     4891.35    287.90 o 
   7   0  10      316.49      358.98     84.44 o 
   8   0  10      161.71      125.52     64.28 o 
   9   0  10       68.11      -10.75     59.73 o 
  10   0  10      870.37     1020.82    214.02 o 
  11   0  10      349.82      725.84    199.86 o 
  12   0  10      268.32      236.66    156.83 o 
  13   0  10       28.14       84.36    143.24 o 
  14   0  10        7.74     -194.20    133.05 o 
  15   0  10      100.40       76.43    152.87 o 
 -10   1  10      277.68      269.50    141.54 o 
  -9   1  10       42.11      -46.43    104.18 o 
  -8   1  10      332.67      251.38    120.03 o 
  -7   1  10      903.89      948.92    182.31 o 
  -6   1  10      264.42      277.43    119.46 o 
  -5   1  10        6.22      -21.51     73.60 o 
  -4   1  10       44.16      -70.21     63.98 o 
  -3   1  10      730.19      559.95    117.77 o 
  -2   1  10     3219.27     2693.88    191.37 o 
  -1   1  10     8941.81     8510.23    420.67 o 
   0   1  10       38.39       36.04     41.49 o 
   1   1  10      364.90      291.52     73.89 o 
   2   1  10      343.11      435.64     98.23 o 
   3   1  10    11438.96    11424.24    440.20 o 
   4   1  10      535.84      446.67    143.24 o 
   5   1  10     3009.94     3243.77    216.00 o 
   6   1  10        0.72      -15.02     45.19 o 
   7   1  10     1759.13     1687.34    202.98 o 
   8   1  10       10.21      -52.26     49.12 o 
   9   1  10       20.39       84.08     67.98 o 
  10   1  10        2.66      -40.05     63.39 o 
  11   1  10     1848.90     2135.90    288.47 o 
  12   1  10      187.61      267.24    158.53 o 
  13   1  10       24.98       -8.49    112.67 o 
  14   1  10       28.09       25.48    155.70 o 
  15   1  10       77.82      136.45    161.93 o 
 -10   2  10      330.30      523.72    161.93 o 
  -9   2  10       65.01      109.84    108.71 o 
  -8   2  10      832.32      944.39    186.27 o 
  -7   2  10       70.88      -86.06     77.57 o 
  -6   2  10     1778.64     1384.31    203.82 o 
  -5   2  10      289.94      356.69    112.10 o 
  -4   2  10      127.51      155.70     77.57 o 
  -3   2  10      576.51      531.64    121.73 o 
  -2   2  10     2121.76     2299.25    173.82 o 
  -1   2  10       52.83       13.02     63.41 o 
   0   2  10        0.18      -23.31     41.43 o 
   1   2  10     1208.86     1205.42     62.62 o 
   2   2  10     1918.60     2235.62    121.82 o 
   3   2  10      228.93      176.98     59.28 o 
   4   2  10     1273.50     1343.78    106.88 o 
   5   2  10     1377.12     1454.16    101.46 o 
   6   2  10     6983.96     7602.77    362.92 o 
   7   2  10     1218.97     1311.86    133.71 o 
   8   2  10      425.32      533.32     94.93 o 
   9   2  10       27.06      -35.30     57.64 o 
  10   2  10       80.52       45.31     70.76 o 
  11   2  10      622.64      875.52    161.36 o 
  12   2  10       16.44      -89.91     74.75 o 
  13   2  10        4.05      -43.60    133.62 o 
  14   2  10        1.68     -122.29    105.31 o 
  15   2  10       73.32       91.15    141.54 o 
  16   2  10       21.58      -39.63    179.48 o 
 -10   3  10      715.41     1210.89    368.30 o 
  -9   3  10       85.90       23.08    100.14 o 
  -8   3  10     1123.77     1404.27    338.86 o 
  -7   3  10        2.99      -80.41     68.53 o 
  -6   3  10     3711.76     3816.89    270.35 o 
  -5   3  10     1833.49     1831.91    129.86 o 
  -4   3  10       66.44       47.35     62.63 o 
  -3   3  10       79.90       -9.67     49.43 o 
  -2   3  10     7033.39     7556.02    360.09 o 
  -1   3  10      140.07       88.25     47.69 o 
   0   3  10      153.13      103.48     46.59 o 
   1   3  10       89.28       51.47     32.36 o 
   2   3  10     6690.98     6457.44    251.14 o 
   3   3  10      953.96     1244.26    259.59 o 
   4   3  10       12.50      -38.37     38.22 o 
   5   3  10      230.02      176.85     62.76 o 
   6   3  10     7696.84     7638.27    294.98 o 
   7   3  10     3014.54     2820.06    152.08 o 
   8   3  10      267.96      192.01     74.13 o 
   9   3  10       65.22      -28.84     56.51 o 
  10   3  10      372.96      355.22     93.54 o 
  11   3  10      368.88      275.00     89.92 o 
  12   3  10       69.28      -98.96     75.92 o 
  13   3  10       20.94       35.61     90.79 o 
  14   3  10       68.73       15.85    154.00 o 
  15   3  10       88.63     -143.81    148.34 o 
 -10   4  10      393.98      329.30    119.51 o 
  -9   4  10      201.65      128.97    105.78 o 
  -8   4  10      445.56      388.05    115.37 o 
  -7   4  10      342.12      128.63    149.47 o 
  -6   4  10     1960.01     2188.61    162.33 o 
  -5   4  10       10.73      -21.70     59.84 o 
  -4   4  10     4513.72     4542.81    211.83 o 
  -3   4  10        0.52      -72.56     48.38 o 
  -2   4  10     5053.97     4715.27    201.54 o 
  -1   4  10     1880.18     2028.84    165.04 o 
   0   4  10      389.57      459.13    123.43 o 
   1   4  10       19.55       22.80     29.05 o 
   2   4  10     8254.60     8603.53    316.86 o 
   3   4  10      632.22      683.91    103.61 o 
   4   4  10      216.93       99.47     51.71 o 
   5   4  10      191.77      249.43     66.10 o 
   6   4  10     3638.24     3623.93    172.54 o 
   7   4  10     1480.12     1536.48    193.35 o 
   8   4  10     1874.04     1807.34    120.68 o 
   9   4  10        1.08      -69.14     51.79 o 
  10   4  10      386.44      392.47     96.47 o 
  11   4  10       31.48      -36.72     70.69 o 
  12   4  10      561.19      866.66    181.18 o 
  13   4  10        2.29      -48.89     84.08 o 
  14   4  10      126.14      -17.91    146.36 o 
 -10   5  10       54.12      121.48    110.52 o 
  -9   5  10       14.38      -50.00     86.48 o 
  -8   5  10      366.26      201.81    103.17 o 
  -7   5  10     1147.08     1156.81    383.30 o 
  -6   5  10     1887.91     1868.37    328.67 o 
  -5   5  10      289.66      175.26     79.91 o 
  -4   5  10       81.51      -18.95     59.72 o 
  -3   5  10      414.86      379.98     77.59 o 
  -2   5  10     1610.44     1383.05     97.95 o 
  -1   5  10     1235.93     1229.31     95.58 o 
   0   5  10       15.83       -3.16     66.81 o 
   1   5  10     2010.24     2032.67    104.73 o 
   2   5  10     5088.30     4642.81    327.25 o 
   3   5  10     1397.80     1373.03    109.93 o 
   4   5  10       62.42       56.74     49.10 o 
   5   5  10      262.55      241.24    111.82 o 
   6   5  10     2536.87     2397.79    147.21 o 
   7   5  10        5.06       33.64     56.33 o 
   8   5  10     1955.56     2157.62    146.41 o 
   9   5  10      369.62      435.53    161.36 o 
  10   5  10      583.47      680.26    111.89 o 
  11   5  10       32.57        1.63     68.74 o 
  12   5  10      110.15      123.69     83.25 o 
  13   5  10        0.01      -79.83    107.57 o 
  14   5  10       31.87      151.17    139.28 o 
  15   5  10        0.05     -187.69    125.13 o 
 -10   6  10       79.93       38.54    112.54 o 
  -9   6  10      226.16       62.08    147.21 o 
  -8   6  10       22.13      -68.27     76.52 o 
  -7   6  10     3454.35     3336.50    198.93 o 
  -6   6  10      290.01      192.50     91.40 o 
  -5   6  10      313.60      432.65    107.01 o 
  -4   6  10      451.89      537.91    100.20 o 
  -3   6  10     3808.59     3320.35    296.39 o 
  -2   6  10      110.10      111.46     59.44 o 
  -1   6  10     4085.86     4057.87    179.95 o 
   0   6  10       38.07       69.45     47.04 o 
   1   6  10     3708.00     4210.54    242.61 o 
   2   6  10     1994.17     2143.55    184.01 o 
   3   6  10     1861.05     1882.42    117.08 o 
   4   6  10       56.38       99.57     55.48 o 
   5   6  10      525.02      564.00    121.73 o 
   6   6  10      314.26      298.41     77.69 o 
   7   6  10     1132.87     1205.46    171.55 o 
   8   6  10      686.72     1208.59    313.38 o 
   9   6  10       25.61      -34.72     52.64 o 
  10   6  10      462.30      366.38    118.33 o 
  11   6  10      193.88      231.00    125.69 o 
  12   6  10       74.41      122.86    126.26 o 
  13   6  10       24.72        4.53    127.39 o 
  14   6  10       13.79      -57.18    130.79 o 
  15   6  10       19.34       16.99    120.03 o 
  -9   7  10      197.53      157.95    113.34 o 
  -8   7  10       11.64      -63.33     91.74 o 
  -7   7  10     1014.83     1296.90    191.93 o 
  -6   7  10      189.11      129.40    171.27 o 
  -5   7  10      198.24      179.01    144.66 o 
  -4   7  10       37.05       24.89     63.66 o 
  -3   7  10     2404.38     2334.53    206.66 o 
  -2   7  10     1753.97     1633.43    112.67 o 
  -1   7  10     1590.80     1514.08    146.92 o 
   0   7  10      175.66       89.01     58.04 o 
   1   7  10     2682.22     3097.43    149.56 o 
   2   7  10       14.12      -78.13     77.00 o 
   3   7  10     1291.73     1226.34    193.07 o 
   4   7  10     2090.04     1952.08    121.29 o 
   5   7  10       31.62        3.86     50.33 o 
   6   7  10      411.85      490.64    138.71 o 
   7   7  10     4265.86     4441.53    200.85 o 
   8   7  10       50.57      -28.40     54.01 o 
   9   7  10      222.52      225.71     69.26 o 
  10   7  10       52.01      -92.29     91.15 o 
  11   7  10      331.45      280.26    144.38 o 
  12   7  10        1.72      -67.94    114.93 o 
  13   7  10        0.00       58.88    129.09 o 
  14   7  10       14.06      153.43    141.54 o 
  15   7  10        0.14     -143.81    139.85 o 
  -9   8  10       67.15        7.93    186.27 o 
  -8   8  10       63.63        5.10    156.83 o 
  -7   8  10      433.54      549.42    123.87 o 
  -6   8  10     1408.55     1682.17    360.94 o 
  -5   8  10      644.41      676.98    242.32 o 
  -4   8  10       83.09       70.93     73.86 o 
  -3   8  10     2186.95     1943.69    263.84 o 
  -2   8  10     1357.37     1549.78    142.95 o 
  -1   8  10      968.07     1057.52    266.95 o 
   0   8  10       11.52      -38.79     46.18 o 
   1   8  10     2587.64     3164.15    221.94 o 
   2   8  10      373.41      470.49    147.21 o 
   3   8  10     2539.34     2610.08    223.64 o 
   4   8  10      289.71      343.10    135.32 o 
   5   8  10      811.98      873.85    268.09 o 
   6   8  10       65.99       12.53     52.04 o 
   7   8  10     3936.44     4342.80    309.42 o 
   8   8  10       95.48       70.21     86.63 o 
   9   8  10      228.28       79.27    108.71 o 
  10   8  10       55.35       83.23    118.90 o 
  11   8  10      398.62      447.85    163.63 o 
  12   8  10        0.40      104.74    122.86 o 
  13   8  10        2.08      -34.54    129.09 o 
  14   8  10       15.62       30.57    124.56 o 
  15   8  10        7.80      -26.04    150.60 o 
  -8   9  10       32.83     -162.49    135.32 o 
  -7   9  10        2.96     -178.91    129.65 o
[truncated: 153,302 more chars]
